# Supplementary material for: Ultrafast fMRI reveals serial queuing of information processing during multitasking in the human brain
Source: Nat Commun. 2025 Mar 29;16:3057. doi: 10.1038/s41467-025-58228-0 (PMC11953464; doi:10.1038/s41467-025-58228-0)
Supplement: Supplementary file 4 — Source Data [file 41467_2025_58228_MOESM4_ESM.zip]

Archive with 3 entries (2 files):
- Source_Data/
- Source_Data/Source_Data.xlsx
- __MACOSX/Source_Data/._Source_Data.xlsx
