# Supplementary material for: Ultrafast fMRI reveals serial queuing of information processing during multitasking in the human brain
Source: Nat Commun. 2025 Mar 29;16:3057. doi: 10.1038/s41467-025-58228-0 (PMC11953464; doi:10.1038/s41467-025-58228-0)
Supplement: Supplementary file 4 — Source Data [file 41467_2025_58228_MOESM4_ESM.zip › Source_Data/Source_Data.xlsx]

## Sheet: fig.1
fig.1d						fig.1e
rt	sem	task	SOA			rt	sem	task	SOA
0.998	0.034	AOVM-T1	Short			1.088	0.031	Dual-T1	Short
1.662	0.055	AOVM-T2	Short			1.607	0.052	Dual-T2	Short
1.173	0.041	VMAO-T1	Short			1.056	0.031	Dual-T1	Long
1.548	0.057	VMAO-T2	Short			1.072	0.04	Dual-T2	Long
1.022	0.041	AOVM-T1	Long			1.066	0.029	Single	Single
1.12	0.045	AOVM-T2	Long
1.087	0.031	VMAO-T1	Long
1.025	0.038	VMAO-T2	Long
1.028	0.039	AO	Single
1.103	0.031	VM	Single

## Sheet: fig.3
fig.3a_raw							fig.3a_fitted							fig.3b_raw							fig.3b_fitted							fig.3c_raw							fig.3c_fitted							fig.3d_raw							fig.3d_fitted
S-AOVM	L-AOVM	S-VMAO	L-VMAO	AO	VM		S-AOVM	L-AOVM	S-VMAO	L-VMAO	AO	VM		S-AOVM	L-AOVM	S-VMAO	L-VMAO	AO	VM		S-AOVM	L-AOVM	S-VMAO	L-VMAO	AO	VM		S-AOVM	L-AOVM	S-VMAO	L-VMAO	AO	VM		S-AOVM	L-AOVM	S-VMAO	L-VMAO	AO	VM		S-AOVM	L-AOVM	S-VMAO	L-VMAO	AO	VM		S-AOVM
0	0	0	0	0	0		-0.0174049	-0.0418336	-0.00620659	0.000950252	-0.0215827	0.00897389		0	0	0	0	0	0		-0.00363233	-0.0142635	0.00119806	-0.00898545	-0.0118485	-0.00618214		0	0	0	0	0	0		0.00375454	-0.0044006	-0.00116799	0.00327295	-0.00662782	-0.00507164		0	0	0	0	0	0		0.00571127
0.00876156	-0.0183501	0.0145513	0.00691052	0.010136	0.0293123		-0.0174024	-0.0418599	-0.006236	0.00097213	-0.0215823	0.00901776		-0.0212562	-0.0387473	0.00436744	-0.0147243	-0.0426706	-0.00440087		-0.00370345	-0.0143202	0.00112136	-0.00905904	-0.0119417	-0.00626901		0.00593771	-0.00883554	-0.00506505	0.000633768	-0.016785	-0.010477		0.00374791	-0.0044313	-0.00119575	0.00325663	-0.0066609	-0.00509462		0.0112709	-0.00101731	-0.0188407	-0.0183164	-0.0152134	-0.0297229		0.00572611
0.0130619	-0.0440731	0.00492691	0.00588441	0.00918071	0.0237394		-0.0173998	-0.0418862	-0.00626541	0.000994009	-0.0215819	0.00906163		-0.0208959	-0.0425254	-0.0308095	-0.0301027	-0.0477666	-0.0381497		-0.00377456	-0.0143769	0.00104467	-0.00913263	-0.012035	-0.00635589		0.00845774	-0.0182164	-0.00322145	0.00419684	-0.017574	-0.0113008		0.00374129	-0.00446199	-0.00122351	0.00324032	-0.00669398	-0.0051176		0.0126738	-0.0112503	0.0341119	0.0204948	-0.0076766	-0.00235049		0.00574094
0.0345071	-0.0400932	-0.01926	-0.00420121	0.0200639	0.0222544		-0.0173972	-0.0419126	-0.00629482	0.00101589	-0.0215815	0.00910551		-0.0451086	-0.0431936	-0.0203939	-0.0497816	-0.037808	-0.0548645		-0.00384568	-0.0144336	0.000967974	-0.00920622	-0.0121282	-0.00644277		0.00416724	-0.0173961	-0.0170224	-0.00347907	-0.0227944	-0.0186101		0.00373466	-0.00449269	-0.00125127	0.003224	-0.00672707	-0.00514057		0.0283196	-0.00746347	0.0144928	-0.00407705	-0.0155127	-0.0306401		0.00575578
7.65162e-05	-0.00165735	0.00932641	0.0217407	-0.00599673	0.0382328		-0.0173947	-0.0419389	-0.00632422	0.00103777	-0.021581	0.00914938		-0.0491452	-0.0486013	-0.0632328	-0.0530024	-0.108177	-0.0655669		-0.00391679	-0.0144902	0.00089128	-0.00927981	-0.0122215	-0.00652965		0.00346266	-0.016199	-0.0166872	-0.00329308	-0.0161612	-0.01136		0.00372804	-0.00452338	-0.00127902	0.00320769	-0.00676015	-0.00516355		0.0226542	0.00267673	0.0139258	0.0169386	-0.0168696	-0.0296494		0.00577062
0.0453257	0.00926669	-0.00196426	0.0334898	0.0264891	0.050775		-0.0173921	-0.0419653	-0.00635363	0.00105964	-0.0215806	0.00919325		-0.0467992	-0.0612474	-0.0706959	-0.0744608	-0.087982	-0.081351		-0.00398791	-0.0145469	0.000814587	-0.0093534	-0.0123148	-0.00661652		0.0041941	-0.0228858	-0.0188936	-0.00964123	-0.0306476	-0.0152793		0.00372141	-0.00455407	-0.00130678	0.00319137	-0.00679323	-0.00518652		0.016928	-0.00601506	-0.00902106	0.0155908	0.00727629	-0.0239696		0.00578545
0.0273555	0.0257331	0.0419553	0.0310573	0.0539346	0.0485128		-0.0173895	-0.0419916	-0.00638304	0.00108152	-0.0215802	0.00923713		-0.0808048	-0.0704593	-0.0477952	-0.0674668	-0.131116	-0.054583		-0.00405902	-0.0146036	0.000737893	-0.00942699	-0.012408	-0.0067034		0.001105	-0.0258207	-0.0163362	-0.00954709	-0.0274192	-0.0130153		0.00371478	-0.00458477	-0.00133454	0.00317506	-0.00682631	-0.0052095		0.0166704	0.0241409	-0.00630189	-0.0118698	-0.0166408	-0.0295924		0.00580029
0.117347	0.108023	0.0500213	0.0352771	0.14033	0.0677292		-0.017387	-0.042018	-0.00641244	0.0011034	-0.0215798	0.009281		-0.0799461	-0.0655825	-0.0873755	-0.0534041	-0.102335	-0.0692029		-0.00413014	-0.0146603	0.000661199	-0.00950057	-0.0125013	-0.00679028		0.0169916	-0.0246563	-0.00928624	-0.015721	-0.030542	-0.0128232		0.00370816	-0.00461546	-0.0013623	0.00315874	-0.00685939	-0.00523247		0.0396758	-0.00869871	-0.0128363	-0.00367965	-0.00629447	-0.0327863		0.00581512
0.240834	0.219054	0.109111	0.0270669	0.26902	0.0496524		-0.0173844	-0.0420443	-0.00644185	0.00112528	-0.0215794	0.00932487		-0.0998145	-0.07837	-0.0408306	-0.0272733	-0.100076	-0.03863		-0.00420125	-0.0147169	0.000584505	-0.00957416	-0.0125945	-0.00687715		0.00485757	-0.0200732	-0.0116445	-0.0155938	-0.0229761	-0.0103565		0.00370153	-0.00464615	-0.00139006	0.00314243	-0.00689247	-0.00525545		0.0259985	0.00308527	0.00681908	-0.0149694	0.0186965	-0.0131817		0.00582996
0.409636	0.417604	0.213527	0.0393146	0.448917	0.0523857		-0.0173818	-0.0420706	-0.00647126	0.00114716	-0.0215789	0.00936874		-0.0571771	-0.085503	-0.0203954	0.00239319	-0.113141	-0.0217357		-0.00427237	-0.0147736	0.000507811	-0.00964775	-0.0126878	-0.00696403		0.0243383	-8.18846e-07	0.00055714	-0.00766	-0.00700466	-0.000779615		0.0036949	-0.00467685	-0.00141782	0.00312611	-0.00692555	-0.00527842		0.0322901	-0.00553001	0.00909241	0.00318185	0.0229766	-0.0339335		0.00584479
0.640089	0.616263	0.363258	0.0149043	0.63275	0.0288771		-0.0173793	-0.042097	-0.00650066	0.00116903	-0.0215785	0.00941261		-0.0392057	-0.0827102	0.0311358	0.0433174	-0.12965	0.0234559		-0.00434348	-0.0148303	0.000431117	-0.00972133	-0.012781	-0.0070509		0.0586406	0.0225383	0.0309069	0.0163548	0.0139288	0.0304923		0.00368827	-0.00470754	-0.00144558	0.0031098	-0.00695863	-0.0053014		0.0713968	0.0495369	0.00511808	0.00687681	0.0518464	0.000299177		0.00585963
0.82826	0.827641	0.544493	0.0138714	0.849563	0.0427645		-0.0173767	-0.0421233	-0.00653007	0.00119091	-0.0215781	0.00945648		0.0212644	-0.093881	0.0852068	0.0767686	-0.155317	0.094925		-0.0044146	-0.014887	0.000354423	-0.00979492	-0.0128743	-0.00713778		0.0986198	0.0581755	0.0715805	0.0526879	0.0472764	0.0638402		0.00368165	-0.00473823	-0.00147334	0.00309348	-0.0069917	-0.00532437		0.120831	0.0664862	0.0210574	-0.0127706	0.0714061	-0.0260182		0.00587446
1.05247	1.05992	0.735488	0.0138148	1.06967	0.0166953		-0.0173741	-0.0421496	-0.00655947	0.00121279	-0.0215777	0.00950035		0.0627811	-0.091304	0.137834	0.128461	-0.109082	0.156209		-0.00448571	-0.0149436	0.000277729	-0.0098685	-0.0129675	-0.00722465		0.160772	0.106233	0.13945	0.0981517	0.0964145	0.110546		0.00367502	-0.00476892	-0.00150109	0.00307716	-0.00702478	-0.00534734		0.167473	0.145617	0.0366843	0.0106716	0.111123	0.00224398		0.0058893
1.22676	1.25475	0.968218	0.0325771	1.27303	-0.00353093		-0.0173715	-0.0421759	-0.00658888	0.00123467	-0.0215772	0.00954422		0.125605	-0.0625639	0.21012	0.173923	-0.129272	0.231113		-0.00455683	-0.0150003	0.000201034	-0.00994209	-0.0130607	-0.00731153		0.228657	0.151106	0.1945	0.141849	0.153883	0.167219		0.00366839	-0.00479961	-0.00152885	0.00306084	-0.00705786	-0.00537032		0.213169	0.170314	0.0601189	-0.0193758	0.154414	0.00322077		0.00590413
1.39929	1.39109	1.15693	0.0996269	1.42714	-0.00434201		-0.0173689	-0.0422022	-0.00661828	0.00125655	-0.0215768	0.00958808		0.167336	-0.07218	0.260268	0.233875	-0.0954279	0.272583		-0.00462794	-0.015057	0.000124339	-0.0100157	-0.013154	-0.0073984		0.298897	0.207815	0.267515	0.194358	0.214423	0.221863		0.00366176	-0.0048303	-0.00155661	0.00304453	-0.00709093	-0.00539329		0.249419	0.219163	0.113318	0.0198178	0.224172	0.0209246		0.00591896
1.48235	1.52536	1.32802	0.1811	1.54347	-0.0167817		-0.0173664	-0.0422286	-0.00664768	0.00127842	-0.0215763	0.00963195		0.248591	-0.0146955	0.33198	0.284762	-0.0894025	0.333913		-0.00469905	-0.0151136	4.76447e-05	-0.0100893	-0.0132472	-0.00748527		0.368287	0.277557	0.341894	0.250494	0.268586	0.267072		0.00365513	-0.00486099	-0.00158437	0.00302821	-0.00712401	-0.00541626		0.323804	0.304217	0.149969	0.0228533	0.312045	0.0211617		0.00593379
1.56495	1.58114	1.47084	0.329383	1.60674	-0.0203668		-0.0173638	-0.0422549	-0.00667708	0.0013003	-0.0215759	0.00967581		0.3198	0.0210375	0.357253	0.312805	-0.0751575	0.387095		-0.00477016	-0.0151703	-2.90502e-05	-0.0101628	-0.0133405	-0.00757214		0.454988	0.33727	0.409694	0.298282	0.334631	0.320746		0.0036485	-0.00489168	-0.00161213	0.00301189	-0.00715708	-0.00543923		0.384223	0.355586	0.185916	0.0368374	0.358046	0.0311788		0.00594862
1.61926	1.6003	1.57318	0.512439	1.65802	-0.029876		-0.0173612	-0.0422812	-0.00670648	0.00132218	-0.0215755	0.00971968		0.388905	0.0767783	0.402549	0.35034	-0.0396535	0.400358		-0.00484127	-0.0152269	-0.000105745	-0.0102364	-0.0134337	-0.00765901		0.526748	0.397478	0.489616	0.349206	0.385664	0.372842		0.00364187	-0.00492237	-0.00163988	0.00299557	-0.00719016	-0.0054622		0.430624	0.41462	0.231879	0.0558968	0.40811	0.0337474		0.00596345
1.61748	1.58915	1.62553	0.72028	1.63699	-0.0322875		-0.0173586	-0.0423074	-0.00673588	0.00134405	-0.021575	0.00976354		0.467005	0.149414	0.469841	0.373817	-0.0143766	0.463256		-0.00491239	-0.0152836	-0.000182441	-0.01031	-0.013527	-0.00774588		0.606335	0.458732	0.552802	0.398779	0.447452	0.408622		0.00363524	-0.00495306	-0.00166764	0.00297925	-0.00722323	-0.00548517		0.51478	0.449635	0.273375	0.050426	0.481616	0.0222123		0.00597828
1.57644	1.57681	1.61846	0.950427	1.59455	-0.0388619		-0.017356	-0.0423337	-0.00676528	0.00136593	-0.0215746	0.0098074		0.5495	0.231507	0.478661	0.388765	0.0327226	0.471938		-0.0049835	-0.0153403	-0.000259136	-0.0103836	-0.0136202	-0.00783275		0.676257	0.524467	0.621345	0.454111	0.489397	0.44248		0.0036286	-0.00498375	-0.0016954	0.00296293	-0.0072563	-0.00550814		0.548927	0.522579	0.347882	0.145979	0.538831	0.0304451		0.00599311
1.50997	1.49531	1.62513	1.15308	1.51737	-0.0451367		-0.0173534	-0.04236	-0.00679468	0.00138781	-0.0215741	0.00985126		0.61738	0.29542	0.542974	0.418524	0.0683944	0.469625		-0.00505461	-0.0153969	-0.000335832	-0.0104571	-0.0137134	-0.00791962		0.7312	0.592896	0.679101	0.499855	0.531145	0.481076		0.00362197	-0.00501443	-0.00172316	0.00294661	-0.00728937	-0.0055311		0.608645	0.571425	0.396719	0.151669	0.609518	0.0572659		0.00600794
1.42705	1.40921	1.58568	1.36735	1.43976	-0.0417404		-0.0173508	-0.0423863	-0.00682407	0.00140969	-0.0215737	0.00989511		0.651942	0.391956	0.547138	0.426599	0.118084	0.454025		-0.00512571	-0.0154536	-0.000412528	-0.0105307	-0.0138067	-0.00800648		0.787363	0.653515	0.72909	0.557253	0.572661	0.496973		0.00361534	-0.00504512	-0.00175091	0.00293029	-0.00732244	-0.00555407		0.625786	0.598613	0.455601	0.223953	0.630558	0.0511885		0.00602276
1.34564	1.29809	1.48932	1.46984	1.30684	-0.0436147		-0.0173482	-0.0424125	-0.00685347	0.00143156	-0.0215732	0.00993897		0.709337	0.479205	0.585182	0.414293	0.159399	0.426795		-0.00519682	-0.0155102	-0.000489224	-0.0106043	-0.0138999	-0.00809335		0.840806	0.711762	0.778136	0.603779	0.598933	0.513745		0.0036087	-0.0050758	-0.00177867	0.00291397	-0.00735551	-0.00557704		0.687964	0.677547	0.494275	0.304847	0.704878	0.0468995		0.00603759
1.20348	1.14799	1.41661	1.59007	1.17093	-0.0349907		-0.0173456	-0.0424388	-0.00688286	0.00145344	-0.0215727	0.00998282		0.7288	0.521766	0.604975	0.423617	0.219283	0.44662		-0.00526793	-0.0155668	-0.00056592	-0.0106779	-0.0139931	-0.00818021		0.866356	0.761173	0.808995	0.651728	0.626094	0.520614		0.00360207	-0.00510649	-0.00180643	0.00289765	-0.00738857	-0.0056		0.741674	0.692566	0.580288	0.347891	0.743358	0.0560138		0.00605241
1.091	1.01792	1.26884	1.652	1.05192	-0.0473252		-0.017343	-0.042465	-0.00691226	0.00147531	-0.0215723	0.0100267		0.801083	0.634956	0.632568	0.424693	0.302553	0.390977		-0.00533904	-0.0156235	-0.000642617	-0.0107514	-0.0140863	-0.00826707		0.909722	0.806209	0.84431	0.698162	0.639212	0.526301		0.00359543	-0.00513717	-0.00183418	0.00288132	-0.00742164	-0.00562296		0.783138	0.728705	0.621469	0.430146	0.804976	0.0931276		0.00606723
0.937108	0.877103	1.15885	1.6659	0.884499	-0.0612348		-0.0173404	-0.0424913	-0.00694165	0.00149719	-0.0215718	0.0100705		0.854483	0.660574	0.67083	0.418534	0.349522	0.386454		-0.00541014	-0.0156801	-0.000719314	-0.010825	-0.0141796	-0.00835393		0.926935	0.841267	0.860505	0.7259	0.64398	0.511309		0.0035888	-0.00516785	-0.00186194	0.002865	-0.0074547	-0.00564593		0.774149	0.718948	0.653641	0.436864	0.808656	0.0801263		0.00608206
0.783753	0.753803	1.01405	1.64458	0.723387	-0.0669071		-0.0173378	-0.0425175	-0.00697104	0.00151907	-0.0215713	0.0101144		0.82579	0.70539	0.648946	0.442325	0.409348	0.364071		-0.00548125	-0.0157368	-0.000796011	-0.0108985	-0.0142728	-0.00844079		0.941596	0.877788	0.873374	0.759676	0.645715	0.499315		0.00358216	-0.00519853	-0.00188969	0.00284868	-0.00748776	-0.00566889		0.777642	0.734118	0.693544	0.554574	0.83121	0.084443		0.00609688
0.6347	0.586638	0.846759	1.56112	0.567487	-0.0722863		-0.0173352	-0.0425437	-0.00700043	0.00154094	-0.0215708	0.0101582		0.859777	0.752093	0.705022	0.442482	0.431149	0.329818		-0.00555235	-0.0157934	-0.000872708	-0.0109721	-0.014366	-0.00852765		0.939055	0.907248	0.870471	0.779285	0.633293	0.47648		0.00357552	-0.00522921	-0.00191745	0.00283235	-0.00752083	-0.00569185		0.768644	0.782962	0.698147	0.58855	0.853184	0.0989301		0.0061117
0.470928	0.449915	0.707772	1.50895	0.429567	-0.0373329		-0.0173325	-0.0425699	-0.00702981	0.00156282	-0.0215703	0.0102021		0.850497	0.788629	0.702631	0.454419	0.456231	0.300827		-0.00562346	-0.01585	-0.000949406	-0.0110457	-0.0144592	-0.00861451		0.924228	0.920503	0.867362	0.793865	0.61453	0.45177		0.00356888	-0.00525989	-0.0019452	0.00281602	-0.00755388	-0.00571481		0.773068	0.788389	0.703786	0.649504	0.83395	0.0958923		0.00612651
0.337934	0.319156	0.54998	1.39518	0.28819	-0.0394899		-0.0173299	-0.0425961	-0.0070592	0.00158469	-0.0215698	0.0102459		0.835379	0.815186	0.705956	0.465267	0.481708	0.245875		-0.00569456	-0.0159066	-0.0010261	-0.0111192	-0.0145524	-0.00870136		0.911963	0.925157	0.857159	0.80372	0.586966	0.427649		0.00356224	-0.00529057	-0.00197296	0.0027997	-0.00758694	-0.00573776		0.808074	0.790357	0.728458	0.700302	0.814269	0.0855703		0.00614133
0.197063	0.168982	0.414416	1.26813	0.131179	-0.0360051		-0.0173273	-0.0426223	-0.00708858	0.00160657	-0.0215693	0.0102897		0.850729	0.808267	0.707503	0.487603	0.466623	0.239597		-0.00576566	-0.0159633	-0.0011028	-0.0111928	-0.0146456	-0.00878822		0.877437	0.919903	0.822419	0.804923	0.551751	0.393826		0.0035556	-0.00532125	-0.00200071	0.00278337	-0.00762	-0.00576072		0.778649	0.789557	0.705922	0.710375	0.786629	0.0900323		0.00615614
0.0727334	0.0614303	0.226167	1.13934	0.0250653	-0.0576328		-0.0173246	-0.0426485	-0.00711796	0.00162844	-0.0215688	0.0103336		0.819004	0.837959	0.684658	0.487364	0.495885	0.182375		-0.00583676	-0.0160199	-0.0011795	-0.0112663	-0.0147388	-0.00887507		0.842357	0.903761	0.793584	0.79784	0.514702	0.35053		0.00354896	-0.00535192	-0.00202847	0.00276704	-0.00765305	-0.00578368		0.73619	0.761301	0.711861	0.773846	0.74238	0.0758571		0.00617096
-0.0865527	-0.0648015	0.0883049	0.961745	-0.0997402	-0.0322332		-0.017322	-0.0426746	-0.00714734	0.00165031	-0.0215683	0.0103774		0.792689	0.819972	0.70164	0.50284	0.499603	0.162359		-0.00590786	-0.0160765	-0.0012562	-0.0113399	-0.014832	-0.00896192		0.790847	0.885213	0.749811	0.778205	0.465466	0.315081		0.00354232	-0.0053826	-0.00205622	0.00275071	-0.0076861	-0.00580663		0.670454	0.769627	0.710126	0.779906	0.705745	0.0718883		0.00618577
-0.184121	-0.17338	-0.0138732	0.836084	-0.167679	-0.0152259		-0.0173194	-0.0427008	-0.00717672	0.00167219	-0.0215678	0.0104212		0.752122	0.799659	0.641296	0.507443	0.488606	0.125904		-0.00597896	-0.0161331	-0.0013329	-0.0114134	-0.0149252	-0.00904877		0.734907	0.838106	0.703191	0.759723	0.423138	0.272078		0.00353567	-0.00541327	-0.00208398	0.00273438	-0.00771915	-0.00582958		0.601649	0.690638	0.656809	0.783848	0.650872	0.0563452		0.00620058
-0.248511	-0.239749	-0.12834	0.645132	-0.245565	-0.03456		-0.0173167	-0.0427269	-0.0072061	0.00169406	-0.0215673	0.0104651		0.725486	0.820126	0.62366	0.511916	0.485365	0.0809233		-0.00605006	-0.0161897	-0.0014096	-0.011487	-0.0150184	-0.00913561		0.678685	0.809508	0.645868	0.732024	0.379121	0.239627		0.00352903	-0.00544394	-0.00211173	0.00271805	-0.0077522	-0.00585253		0.587413	0.720625	0.640736	0.826791	0.628715	0.0538096		0.00621538
-0.33151	-0.309846	-0.182107	0.498905	-0.325512	-0.0304079		-0.017314	-0.042753	-0.00723547	0.00171594	-0.0215667	0.0105089		0.677991	0.769513	0.604849	0.510211	0.457029	0.0651087		-0.00612115	-0.0162463	-0.0014863	-0.0115605	-0.0151116	-0.00922246		0.613133	0.752205	0.583673	0.686371	0.326174	0.203113		0.00352238	-0.00547461	-0.00213948	0.00270172	-0.00778525	-0.00587548		0.512102	0.661843	0.570097	0.779651	0.532806	0.0315587		0.00623019
-0.384862	-0.358456	-0.283563	0.335449	-0.356569	-0.0385462		-0.0173114	-0.0427791	-0.00726485	0.00173781	-0.0215662	0.0105527		0.606711	0.758662	0.556667	0.514634	0.427114	0.0334915		-0.00619225	-0.0163029	-0.001563	-0.0116341	-0.0152048	-0.0093093		0.549174	0.698626	0.538338	0.638017	0.286247	0.169133		0.00351574	-0.00550528	-0.00216723	0.00268538	-0.00781829	-0.00589843		0.489809	0.615114	0.541909	0.78504	0.491416	0.0294673		0.006245
-0.431198	-0.414533	-0.341289	0.196058	-0.382247	-0.0113046		-0.0173087	-0.0428052	-0.00729422	0.00175968	-0.0215656	0.0105965		0.565344	0.701406	0.550749	0.500709	0.398608	0.0115031		-0.00626334	-0.0163595	-0.0016397	-0.0117076	-0.015298	-0.00939614		0.467463	0.627818	0.462466	0.58265	0.232067	0.133522		0.00350909	-0.00553595	-0.00219499	0.00266905	-0.00785133	-0.00592137		0.405944	0.528918	0.468935	0.713228	0.440275	0.0249869		0.0062598
-0.421973	-0.419389	-0.372785	0.0675354	-0.393061	-0.00293985		-0.017306	-0.0428313	-0.00732359	0.00178155	-0.0215651	0.0106404		0.525928	0.675157	0.488821	0.495999	0.373691	-0.0306998		-0.00633444	-0.0164161	-0.0017164	-0.0117811	-0.0153912	-0.00948298		0.414922	0.574781	0.409029	0.535122	0.202436	0.103372		0.00350244	-0.00556662	-0.00222274	0.00265271	-0.00788437	-0.00594432		0.353875	0.464777	0.440615	0.711364	0.368262	0.00736986		0.0062746
-0.431838	-0.446862	-0.39417	-0.0718113	-0.377789	-0.0141285		-0.0173034	-0.0428574	-0.00735295	0.00180343	-0.0215645	0.0106842		0.459699	0.629675	0.453382	0.460134	0.349905	-0.0366711		-0.00640553	-0.0164727	-0.0017931	-0.0118547	-0.0154843	-0.00956982		0.343139	0.509418	0.347693	0.470284	0.16361	0.0801029		0.00349579	-0.00559728	-0.00225049	0.00263638	-0.00791741	-0.00596726		0.290479	0.448665	0.345709	0.662969	0.339004	0.028529		0.0062894
-0.461399	-0.418625	-0.405682	-0.136614	-0.382283	0.0115035		-0.0173007	-0.0428834	-0.00738232	0.0018253	-0.0215639	0.010728		0.401677	0.569956	0.405842	0.449836	0.294968	-0.0388901		-0.00647662	-0.0165292	-0.0018698	-0.0119282	-0.0155775	-0.00965665		0.292211	0.43981	0.294448	0.409746	0.128881	0.056642		0.00348913	-0.00562794	-0.00227824	0.00262004	-0.00795044	-0.0059902		0.24861	0.38247	0.301874	0.60976	0.260664	-0.00950858		0.00630419
-0.427002	-0.416484	-0.409582	-0.264563	-0.377644	-0.00186219		-0.017298	-0.0429095	-0.00741168	0.00184717	-0.0215634	0.0107718		0.340309	0.515997	0.346177	0.433072	0.270076	-0.0863726		-0.00654771	-0.0165858	-0.00194651	-0.0120017	-0.0156707	-0.00974348		0.228712	0.370042	0.240962	0.348612	0.0996958	0.0350315		0.00348248	-0.00565861	-0.00230599	0.0026037	-0.00798348	-0.00601314		0.219959	0.313757	0.252035	0.568179	0.215891	-0.0177621		0.00631899
-0.427051	-0.41201	-0.369992	-0.305939	-0.358509	0.024563		-0.0172953	-0.0429355	-0.00744104	0.00186904	-0.0215628	0.0108156		0.28706	0.462831	0.301781	0.378763	0.227645	-0.0558761		-0.0066188	-0.0166424	-0.00202321	-0.0120752	-0.0157638	-0.00983031		0.163064	0.304786	0.188745	0.290251	0.0658413	0.0218377		0.00347582	-0.00568927	-0.00233374	0.00258736	-0.00801651	-0.00603608		0.161794	0.289079	0.201623	0.489386	0.160718	0.00487195		0.00633378
-0.401062	-0.363984	-0.397022	-0.369277	-0.325376	0.0277918		-0.0172926	-0.0429615	-0.0074704	0.00189091	-0.0215622	0.0108594		0.223106	0.435982	0.222486	0.353063	0.199755	-0.081163		-0.00668988	-0.0166989	-0.00209991	-0.0121487	-0.015857	-0.00991714		0.124106	0.250062	0.15056	0.237625	0.0482436	0.00772665		0.00346917	-0.00571992	-0.00236149	0.00257102	-0.00804953	-0.00605901		0.136733	0.230089	0.178251	0.453322	0.152428	-0.00702662		0.00634857
-0.398526	-0.345164	-0.37362	-0.425054	-0.302433	0.0298003		-0.0172899	-0.0429875	-0.00749975	0.00191278	-0.0215616	0.0109032		0.155865	0.358502	0.230784	0.342783	0.142806	-0.0809079		-0.00676097	-0.0167555	-0.00217662	-0.0122223	-0.0159502	-0.010004		0.0849296	0.187081	0.102332	0.176515	0.0206739	-0.00416961		0.00346251	-0.00575058	-0.00238924	0.00255468	-0.00808256	-0.00608194		0.0767668	0.171754	0.136615	0.357191	0.103713	0.00816122		0.00636336
-0.360199	-0.30307	-0.344638	-0.424363	-0.281786	0.0112944		-0.0172871	-0.0430135	-0.0075291	0.00193465	-0.021561	0.010947		0.132232	0.313089	0.147782	0.279505	0.11927	-0.0925875		-0.00683205	-0.016812	-0.00225332	-0.0122958	-0.0160433	-0.0100908		0.0479384	0.142863	0.0730278	0.138026	0.00762402	-0.0323262		0.00345585	-0.00578124	-0.00241699	0.00253833	-0.00811558	-0.00610487		0.0494428	0.0986122	0.0891153	0.320227	0.0951429	-0.0350913		0.00637815
-0.337164	-0.261817	-0.332309	-0.463872	-0.240373	0.0196144		-0.0172844	-0.0430394	-0.00755846	0.00195652	-0.0215604	0.0109908		0.0913591	0.246718	0.128099	0.259104	0.101859	-0.0777894		-0.00690313	-0.0168686	-0.00233003	-0.0123693	-0.0161365	-0.0101776		0.0131189	0.106303	0.038536	0.0844644	-0.00297557	-0.0311976		0.00344919	-0.00581189	-0.00244474	0.00252199	-0.0081486	-0.0061278		0.0140604	0.104894	0.0242623	0.276805	0.0890965	-0.00925746		0.00639293
-0.309126	-0.244028	-0.292297	-0.419368	-0.211835	0.0442733		-0.0172817	-0.0430654	-0.0075878	0.00197839	-0.0215597	0.0110346		0.00515672	0.192655	0.0669475	0.18532	0.0262444	-0.0614006		-0.00697421	-0.0169251	-0.00240673	-0.0124428	-0.0162296	-0.0102644		-0.0183112	0.0595837	0.00793307	0.0473982	-0.0224277	-0.0414492		0.00344253	-0.00584254	-0.00247248	0.00250564	-0.00818162	-0.00615073		-0.0172043	0.0693127	0.00316695	0.204088	0.0196574	-0.0369262		0.00640771
-0.305469	-0.189081	-0.28848	-0.427289	-0.17214	0.0597948		-0.0172789	-0.0430913	-0.00761715	0.00200026	-0.0215591	0.0110783		-0.0165881	0.152274	0.022678	0.168925	0.0237932	-0.0912177		-0.00704529	-0.0169817	-0.00248344	-0.0125163	-0.0163227	-0.0103512		-0.0424909	0.0235524	-0.00499104	0.0164483	-0.0315956	-0.0420961		0.00343586	-0.00587319	-0.00250023	0.00248929	-0.00821463	-0.00617365		-0.0138778	0.0274988	0.0251756	0.189473	0.0379363	-0.0346648		0.00642249
-0.264322	-0.160386	-0.247812	-0.420298	-0.158503	0.0421792		-0.0172762	-0.0431172	-0.00764649	0.00202213	-0.0215585	0.0111221		-0.0475369	0.10163	0.0288732	0.112433	-0.0104063	-0.0756312		-0.00711637	-0.0170382	-0.00256014	-0.0125898	-0.0164159	-0.0104381		-0.0643896	-0.00338656	-0.0291709	-0.019361	-0.0391463	-0.0491488		0.0034292	-0.00590384	-0.00252798	0.00247294	-0.00824764	-0.00619658		-0.0552958	-0.00352083	-0.035165	0.0867424	-0.0128784	-0.0584187		0.00643727
-0.258545	-0.114725	-0.222239	-0.361804	-0.129762	0.0381785		-0.0172734	-0.0431431	-0.00767583	0.00204399	-0.0215578	0.0111659		-0.0693279	0.0863093	-0.0430121	0.116588	-0.0237334	-0.0855319		-0.00718745	-0.0170947	-0.00263685	-0.0126633	-0.016509	-0.0105249		-0.0771148	-0.0271428	-0.0372176	-0.0366644	-0.0325732	-0.0610154		0.00342253	-0.00593448	-0.00255572	0.00245659	-0.00828065	-0.0062195		-0.0545471	-0.00926758	-0.0325802	0.0995282	-0.0114698	-0.0526682		0.00645204
-0.22278	-0.102365	-0.210655	-0.371851	-0.105648	0.0459115		-0.0172707	-0.043169	-0.00770517	0.00206586	-0.0215571	0.0112097		-0.118675	0.0307546	-0.0449222	0.0541855	-0.0417732	-0.0861707		-0.00725852	-0.0171512	-0.00271356	-0.0127367	-0.0166021	-0.0106117		-0.0962704	-0.0437597	-0.0580565	-0.0562865	-0.0397614	-0.0510684		0.00341586	-0.00596513	-0.00258347	0.00244024	-0.00831366	-0.00624241		-0.0784161	-0.0392426	-0.0603259	0.025747	-0.0260406	-0.0502093		0.00646681
-0.20198	-0.0924123	-0.181284	-0.319278	-0.066416	0.0678554		-0.0172679	-0.0431948	-0.0077345	0.00208773	-0.0215565	0.0112534		-0.138811	0.00581588	-0.0738667	0.0186935	-0.062285	-0.0523888		-0.00732959	-0.0172077	-0.00279027	-0.0128102	-0.0166952	-0.0106985		-0.117056	-0.059231	-0.0750354	-0.0700115	-0.0308195	-0.0538418		0.00340919	-0.00599577	-0.00261122	0.00242389	-0.00834666	-0.00626533		-0.111348	-0.0634505	-0.065529	-0.00939831	-0.0180913	-0.0589581		0.00648158
-0.188386	-0.0629119	-0.169286	-0.303846	-0.053096	0.0571436		-0.0172651	-0.0432206	-0.00776383	0.0021096	-0.0215558	0.0112972		-0.168577	-0.044667	-0.0864627	0.0145843	-0.0602618	-0.0687765		-0.00740066	-0.0172642	-0.00286697	-0.0128837	-0.0167883	-0.0107853		-0.123623	-0.0759458	-0.0812877	-0.0825682	-0.0400542	-0.0492542		0.00340251	-0.00602641	-0.00263896	0.00240753	-0.00837966	-0.00628824		-0.0668929	-0.0534682	-0.0459545	-0.00798304	-0.0376374	-0.0606752		0.00649635
-0.178847	-0.0715599	-0.131119	-0.258687	-0.0536737	0.0536277		-0.0172623	-0.0432464	-0.00779316	0.00213146	-0.0215551	0.011341		-0.193688	-0.0649557	-0.0910755	-0.0436761	-0.0876682	-0.064009		-0.00747173	-0.0173207	-0.00294368	-0.0129572	-0.0168814	-0.0108721		-0.136936	-0.0819669	-0.0939849	-0.0965715	-0.0408279	-0.0494636		0.00339584	-0.00605704	-0.0026667	0.00239117	-0.00841265	-0.00631115		-0.121059	-0.0650846	-0.0966355	-0.0599652	-0.0359848	-0.0442574		0.00651111
-0.136151	-0.0322404	-0.120938	-0.218106	-0.0197091	0.0410947		-0.0172595	-0.0432722	-0.00782248	0.00215333	-0.0215544	0.0113847		-0.196456	-0.0912545	-0.127758	-0.0371349	-0.0793184	-0.0613363		-0.0075428	-0.0173772	-0.00302039	-0.0130307	-0.0169745	-0.0109589		-0.128407	-0.0946357	-0.0904742	-0.0946147	-0.0382556	-0.051047		0.00338916	-0.00608768	-0.00269445	0.00237481	-0.00844565	-0.00633406		-0.0927943	-0.0847158	-0.0801836	-0.0197676	-0.0191333	-0.0485825		0.00652587
-0.141259	-0.0341642	-0.0900642	-0.200966	-0.0109269	0.056115		-0.0172567	-0.043298	-0.00785181	0.00217519	-0.0215537	0.0114285		-0.205267	-0.0908628	-0.105336	-0.0713562	-0.0917862	-0.0433527		-0.00761387	-0.0174337	-0.0030971	-0.0131041	-0.0170676	-0.0110457		-0.139639	-0.0918213	-0.101423	-0.106773	-0.0313578	-0.0488888		0.00338249	-0.00611831	-0.00272219	0.00235845	-0.00847864	-0.00635697		-0.122456	-0.0954239	-0.0955484	-0.0756917	-0.0087435	-0.0500165		0.00654063
-0.121708	-0.00669784	-0.0693294	-0.154159	-0.00398751	0.0526878		-0.0172539	-0.0433237	-0.00788113	0.00219706	-0.0215529	0.0114722		-0.221247	-0.121595	-0.144964	-0.101124	-0.0797134	-0.0406633		-0.00768493	-0.0174902	-0.00317381	-0.0131776	-0.0171607	-0.0111324		-0.138331	-0.0978465	-0.10427	-0.102368	-0.0273718	-0.0520221		0.00337581	-0.00614894	-0.00274993	0.00234209	-0.00851162	-0.00637987		-0.117202	-0.114201	-0.107412	-0.060226	-0.0280623	-0.0639646		0.00655538
-0.0962961	-0.00504351	-0.0654705	-0.138064	0.0107379	0.0417346		-0.0172511	-0.0433495	-0.00791044	0.00221892	-0.0215522	0.0115159		-0.215683	-0.128012	-0.149017	-0.100752	-0.0963834	-0.0430652		-0.00775599	-0.0175466	-0.00325053	-0.013251	-0.0172538	-0.0112192		-0.142298	-0.0961198	-0.103498	-0.10198	-0.0182543	-0.0453764		0.00336912	-0.00617957	-0.00277767	0.00232573	-0.00854461	-0.00640277		-0.130059	-0.0787537	-0.118131	-0.0715562	-0.00574725	-0.0695025		0.00657013
-0.102478	-0.0270993	-0.0427195	-0.0999671	0.0191108	0.0609427		-0.0172482	-0.0433752	-0.00793975	0.00224079	-0.0215514	0.0115597		-0.208868	-0.112076	-0.147351	-0.116593	-0.0918155	-0.0347335		-0.00782705	-0.0176031	-0.00332724	-0.0133245	-0.0173468	-0.011306		-0.148215	-0.104704	-0.106429	-0.097803	-0.0176864	-0.0475825		0.00336244	-0.0062102	-0.00280542	0.00230936	-0.00857759	-0.00642567		-0.153503	-0.0790389	-0.114164	-0.097515	-0.037107	-0.0672714		0.00658488
-0.0814983	0.00912427	-0.040942	-0.0696447	0.0278047	0.0459983		-0.0172454	-0.0434009	-0.00796906	0.00226265	-0.0215507	0.0116034		-0.235064	-0.128309	-0.171852	-0.115531	-0.0815764	-0.0358366		-0.00789811	-0.0176595	-0.00340395	-0.0133979	-0.0174399	-0.0113928		-0.140344	-0.100238	-0.0932939	-0.0985818	-0.0200411	-0.0441463		0.00335575	-0.00624082	-0.00283316	0.002293	-0.00861056	-0.00644856		-0.128478	-0.0781825	-0.0947568	-0.0517025	-0.021327	-0.0420223		0.00659963
-0.0681304	-0.027424	-0.024161	-0.0666322	0.0258321	0.0476927		-0.0172426	-0.0434265	-0.00799837	0.00228451	-0.0215499	0.0116471		-0.229004	-0.138043	-0.139269	-0.143296	-0.0842743	-0.00785417		-0.00796917	-0.017716	-0.00348066	-0.0134714	-0.017533	-0.0114796		-0.136043	-0.107393	-0.10082	-0.104764	-0.0176282	-0.0387098		0.00334907	-0.00627144	-0.0028609	0.00227663	-0.00864353	-0.00647146		-0.118137	-0.0916919	-0.108251	-0.091373	-0.0182756	-0.0422484		0.00661437
-0.0325726	-0.00837272	-0.0281416	-0.0405594	0.0264221	0.0446313		-0.0172397	-0.0434522	-0.00802767	0.00230637	-0.0215491	0.0116909		-0.219955	-0.151286	-0.173949	-0.144455	-0.0579245	-0.00631488		-0.00804022	-0.0177724	-0.00355738	-0.0135448	-0.017626	-0.0115663		-0.121308	-0.107034	-0.078973	-0.0935655	-0.00950937	-0.0383659		0.00334238	-0.00630206	-0.00288863	0.00226026	-0.0086765	-0.00649435		-0.108991	-0.101817	-0.100396	-0.0673994	0.014	-0.0233169		0.00662911
-0.0494783	-0.00393776	-0.0230964	-0.034692	0.0358648	0.030381		-0.0172368	-0.0434778	-0.00805697	0.00232824	-0.0215483	0.0117346		-0.213562	-0.140239	-0.135758	-0.120545	-0.0439831	0.00923026		-0.00811127	-0.0178288	-0.00363409	-0.0136182	-0.0177191	-0.0116531		-0.116238	-0.0921208	-0.0843582	-0.0954291	-0.00661542	-0.0305139		0.00333568	-0.00633268	-0.00291637	0.00224388	-0.00870947	-0.00651723		-0.117114	-0.077954	-0.0906869	-0.0706736	0.00379022	-0.0248342		0.00664385
-0.043139	-0.00910904	0.0108359	-0.00518944	0.0338661	0.0312716		-0.0172339	-0.0435034	-0.00808627	0.0023501	-0.0215475	0.0117783		-0.191669	-0.151355	-0.112006	-0.12153	-0.0536923	0.00372938		-0.00818232	-0.0178853	-0.00371081	-0.0136917	-0.0178121	-0.0117399		-0.104806	-0.0786821	-0.0737766	-0.0837572	-0.00492939	-0.0355275		0.00332899	-0.00636329	-0.00294411	0.00222751	-0.00874243	-0.00654012		-0.0897593	-0.0795294	-0.0739353	-0.0679149	0.018496	-0.0271019		0.00665858
-0.042512	0.00702612	-0.0244973	0.00145231	0.0453008	0.0260858		-0.0172311	-0.0435289	-0.00811556	0.00237196	-0.0215467	0.011822		-0.185055	-0.127661	-0.105063	-0.0768112	-0.0421074	-0.0135041		-0.00825337	-0.0179417	-0.00378752	-0.0137651	-0.0179051	-0.0118266		-0.0968664	-0.0778044	-0.060186	-0.0721846	0.00345441	-0.0292446		0.00332229	-0.0063939	-0.00297185	0.00221113	-0.00877539	-0.006563		-0.0672087	-0.0577805	-0.0698623	-0.0355677	0.0183747	-0.00231557		0.00667331
-0.0248746	-0.0356745	0.0151649	0.00782488	0.0385455	0.0395053		-0.0172281	-0.0435545	-0.00814485	0.00239382	-0.0215459	0.0118657		-0.164177	-0.115946	-0.0928217	-0.120473	-0.0520858	0.0166213		-0.00832442	-0.0179981	-0.00386424	-0.0138385	-0.0179982	-0.0119134		-0.0820665	-0.0708123	-0.0604653	-0.0635133	0.00487342	-0.0206173		0.00331559	-0.00642451	-0.00299959	0.00219476	-0.00880834	-0.00658588		-0.0871611	-0.0568722	-0.0548156	-0.0583633	0.0192199	-0.0132166		0.00668804
-0.0356646	0.0090861	0.0186837	0.0288992	0.0279381	0.0190697		-0.0172252	-0.04358	-0.00817413	0.00241568	-0.021545	0.0119094		-0.161035	-0.0848313	-0.0904054	-0.0902281	-0.0281413	0.00864666		-0.00839546	-0.0180545	-0.00394096	-0.0139119	-0.0180912	-0.0120002		-0.0690002	-0.0611046	-0.0390851	-0.0562401	0.00297871	-0.020212		0.00330889	-0.00645512	-0.00302732	0.00217838	-0.00884129	-0.00660875		-0.0850074	-0.0792999	-0.0626353	-0.0344837	-0.000606858	7.10246e-05		0.00670276
-0.0225509	-0.00835699	0.0239437	0.00212257	0.0233573	0.0108532		-0.0172223	-0.0436055	-0.00820341	0.00243754	-0.0215442	0.0119531		-0.113953	-0.0888176	-0.0840079	-0.0818989	-0.0197694	0.0192359		-0.0084665	-0.0181108	-0.00401768	-0.0139853	-0.0181842	-0.0120869		-0.060847	-0.0492621	-0.0412769	-0.0584386	0.00424796	-0.0242587		0.00330219	-0.00648572	-0.00305506	0.00216199	-0.00887423	-0.00663162		-0.0932244	-0.063528	-0.0818349	-0.0495678	-0.00133266	-0.0143919		0.00671748
-0.0178012	-0.00277077	0.0132383	0.0266757	0.0264816	0.00990025		-0.0172194	-0.0436309	-0.00823269	0.00245939	-0.0215433	0.0119968		-0.0839224	-0.0637561	-0.0675282	-0.0667009	-0.0147088	-0.00671309		-0.00853754	-0.0181672	-0.0040944	-0.0140587	-0.0182772	-0.0121737		-0.0409595	-0.0378799	-0.028158	-0.0401191	0.0129776	-0.0135094		0.00329548	-0.00651633	-0.00308279	0.00214561	-0.00890718	-0.00665449		-0.0406916	-0.0627165	-0.0340941	-0.0191163	-0.0109603	-0.0322484		0.0067322
0	0	0	0	0	0		-0.0172164	-0.0436564	-0.00826196	0.00248125	-0.0215424	0.0120404		0	0	0	0	0	0		-0.00860858	-0.0182236	-0.00417111	-0.0141321	-0.0183702	-0.0122604		0	0	0	0	0	0		0.00328878	-0.00654692	-0.00311052	0.00212922	-0.00894011	-0.00667736		0	0	0	0	0	0		0.00674691
							-0.0172135	-0.0436818	-0.00829123	0.00250311	-0.0215415	0.0120841									-0.00867961	-0.0182799	-0.00424784	-0.0142055	-0.0184632	-0.0123471									0.00328207	-0.00657752	-0.00313826	0.00211284	-0.00897305	-0.00670022									0.00676162
							-0.0172105	-0.0437072	-0.0083205	0.00252497	-0.0215406	0.0121278									-0.00875065	-0.0183363	-0.00432456	-0.0142789	-0.0185562	-0.0124339									0.00327535	-0.00660811	-0.00316599	0.00209645	-0.00900598	-0.00672308									0.00677632
							-0.0172075	-0.0437325	-0.00834976	0.00254682	-0.0215397	0.0121714									-0.00882168	-0.0183926	-0.00440128	-0.0143523	-0.0186491	-0.0125206									0.00326864	-0.0066387	-0.00319372	0.00208005	-0.0090389	-0.00674594									0.00679103
							-0.0172046	-0.0437578	-0.00837901	0.00256868	-0.0215387	0.0122151									-0.0088927	-0.018449	-0.004478	-0.0144256	-0.0187421	-0.0126073									0.00326192	-0.00666929	-0.00322145	0.00206366	-0.00907182	-0.00676879									0.00680572
							-0.0172016	-0.0437832	-0.00840827	0.00259053	-0.0215378	0.0122588									-0.00896373	-0.0185053	-0.00455472	-0.014499	-0.0188351	-0.0126941									0.0032552	-0.00669987	-0.00324918	0.00204726	-0.00910474	-0.00679164									0.00682042
							-0.0171985	-0.0438084	-0.00843752	0.00261239	-0.0215368	0.0123024									-0.00903475	-0.0185616	-0.00463145	-0.0145724	-0.018928	-0.0127808									0.00324848	-0.00673045	-0.00327691	0.00203086	-0.00913765	-0.00681449									0.00683511
							-0.0171955	-0.0438337	-0.00846676	0.00263424	-0.0215358	0.012346									-0.00910577	-0.0186179	-0.00470817	-0.0146457	-0.019021	-0.0128675									0.00324175	-0.00676103	-0.00330464	0.00201446	-0.00917056	-0.00683733									0.0068498
							-0.0171925	-0.0438589	-0.008496	0.00265609	-0.0215348	0.0123897									-0.00917679	-0.0186742	-0.0047849	-0.0147191	-0.0191139	-0.0129542									0.00323503	-0.00679161	-0.00333237	0.00199806	-0.00920346	-0.00686017									0.00686448
							-0.0171894	-0.0438841	-0.00852524	0.00267794	-0.0215338	0.0124333									-0.0092478	-0.0187305	-0.00486163	-0.0147924	-0.0192068	-0.0130409									0.0032283	-0.00682218	-0.00336009	0.00198165	-0.00923636	-0.006883									0.00687916
							-0.0171864	-0.0439092	-0.00855447	0.0026998	-0.0215328	0.0124769									-0.00931882	-0.0187867	-0.00493835	-0.0148657	-0.0192997	-0.0131276									0.00322156	-0.00685275	-0.00338782	0.00196525	-0.00926925	-0.00690583									0.00689383
							-0.0171833	-0.0439344	-0.00858369	0.00272165	-0.0215317	0.0125205									-0.00938983	-0.018843	-0.00501508	-0.0149391	-0.0193926	-0.0132143									0.00321483	-0.00688331	-0.00341554	0.00194883	-0.00930214	-0.00692866									0.0069085
							-0.0171802	-0.0439595	-0.00861292	0.0027435	-0.0215306	0.0125641									-0.00946083	-0.0188993	-0.00509181	-0.0150124	-0.0194855	-0.013301									0.00320809	-0.00691388	-0.00344327	0.00193242	-0.00933502	-0.00695149									0.00692317
							-0.0171771	-0.0439845	-0.00864214	0.00276535	-0.0215296	0.0126077									-0.00953184	-0.0189555	-0.00516854	-0.0150857	-0.0195784	-0.0133877									0.00320135	-0.00694444	-0.00347099	0.00191601	-0.0093679	-0.00697431									0.00693783
							-0.017174	-0.0440096	-0.00867135	0.00278719	-0.0215285	0.0126513									-0.00960284	-0.0190117	-0.00524527	-0.015159	-0.0196713	-0.0134744									0.0031946	-0.00697499	-0.00349871	0.00189959	-0.00940077	-0.00699712									0.00695249
							-0.0171709	-0.0440346	-0.00870056	0.00280904	-0.0215274	0.0126949									-0.00967384	-0.0190679	-0.00532201	-0.0152323	-0.0197642	-0.013561									0.00318786	-0.00700554	-0.00352644	0.00188317	-0.00943364	-0.00701994									0.00696714
							-0.0171678	-0.0440595	-0.00872976	0.00283089	-0.0215262	0.0127385									-0.00974484	-0.0191241	-0.00539874	-0.0153056	-0.0198571	-0.0136477									0.00318111	-0.00703609	-0.00355416	0.00186675	-0.0094665	-0.00704275									0.00698179
							-0.0171646	-0.0440845	-0.00875896	0.00285274	-0.0215251	0.0127821									-0.00981583	-0.0191803	-0.00547547	-0.0153789	-0.0199499	-0.0137344									0.00317435	-0.00706664	-0.00358188	0.00185032	-0.00949936	-0.00706555									0.00699643
							-0.0171614	-0.0441094	-0.00878815	0.00287458	-0.0215239	0.0128256									-0.00988682	-0.0192365	-0.00555221	-0.0154522	-0.0200428	-0.0138211									0.0031676	-0.00709718	-0.00360959	0.00183389	-0.00953222	-0.00708835									0.00701107
							-0.0171583	-0.0441343	-0.00881734	0.00289643	-0.0215228	0.0128692									-0.00995781	-0.0192927	-0.00562894	-0.0155254	-0.0201356	-0.0139077									0.00316084	-0.00712772	-0.00363731	0.00181746	-0.00956506	-0.00711115									0.00702571
							-0.0171551	-0.0441591	-0.00884653	0.00291827	-0.0215216	0.0129127									-0.0100288	-0.0193489	-0.00570568	-0.0155987	-0.0202284	-0.0139944									0.00315408	-0.00715826	-0.00366503	0.00180103	-0.00959791	-0.00713394									0.00704034
							-0.0171519	-0.0441839	-0.00887571	0.00294011	-0.0215203	0.0129563									-0.0100998	-0.019405	-0.00578242	-0.015672	-0.0203212	-0.014081									0.00314731	-0.00718879	-0.00369275	0.0017846	-0.00963074	-0.00715673									0.00705497
							-0.0171486	-0.0442087	-0.00890488	0.00296196	-0.0215191	0.0129998									-0.0101708	-0.0194612	-0.00585916	-0.0157452	-0.020414	-0.0141677									0.00314055	-0.00721932	-0.00372046	0.00176816	-0.00966357	-0.00717952									0.00706959
							-0.0171454	-0.0442334	-0.00893405	0.0029838	-0.0215179	0.0130433									-0.0102417	-0.0195173	-0.0059359	-0.0158185	-0.0205068	-0.0142543									0.00313378	-0.00724984	-0.00374818	0.00175172	-0.0096964	-0.0072023									0.00708421
							-0.0171422	-0.0442581	-0.00896321	0.00300564	-0.0215166	0.0130869									-0.0103127	-0.0195734	-0.00601264	-0.0158917	-0.0205996	-0.0143409									0.003127	-0.00728036	-0.00377589	0.00173527	-0.00972922	-0.00722508									0.00709882
							-0.0171389	-0.0442828	-0.00899237	0.00302748	-0.0215153	0.0131304									-0.0103837	-0.0196295	-0.00608938	-0.0159649	-0.0206924	-0.0144276									0.00312023	-0.00731088	-0.0038036	0.00171883	-0.00976204	-0.00724785									0.00711342
							-0.0171356	-0.0443074	-0.00902153	0.00304932	-0.021514	0.0131739									-0.0104546	-0.0196856	-0.00616612	-0.0160382	-0.0207852	-0.0145142									0.00311345	-0.00734139	-0.00383131	0.00170238	-0.00979485	-0.00727062									0.00712803
							-0.0171323	-0.044332	-0.00905067	0.00307116	-0.0215127	0.0132174									-0.0105256	-0.0197417	-0.00624287	-0.0161114	-0.0208779	-0.0146008									0.00310666	-0.0073719	-0.00385902	0.00168593	-0.00982765	-0.00729338									0.00714262
							-0.017129	-0.0443566	-0.00907982	0.003093	-0.0215113	0.0132609									-0.0105966	-0.0197977	-0.00631961	-0.0161846	-0.0209707	-0.0146874									0.00309987	-0.00740241	-0.00388673	0.00166947	-0.00986045	-0.00731614									0.00715722
							-0.0171257	-0.0443811	-0.00910895	0.00311483	-0.02151	0.0133043									-0.0106675	-0.0198538	-0.00639636	-0.0162578	-0.0210634	-0.014774									0.00309308	-0.00743291	-0.00391444	0.00165301	-0.00989324	-0.00733889									0.0071718
							-0.0171223	-0.0444056	-0.00913809	0.00313667	-0.0215086	0.0133478									-0.0107385	-0.0199098	-0.0064731	-0.016331	-0.0211561	-0.0148606									0.00308629	-0.00746341	-0.00394215	0.00163655	-0.00992603	-0.00736164									0.00718639
							-0.017119	-0.04443	-0.00916721	0.0031585	-0.0215072	0.0133913									-0.0108094	-0.0199659	-0.00654985	-0.0164041	-0.0212489	-0.0149472									0.00307949	-0.0074939	-0.00396985	0.00162009	-0.00995881	-0.00738439									0.00720096
							-0.0171156	-0.0444544	-0.00919633	0.00318034	-0.0215058	0.0134347									-0.0108804	-0.0200219	-0.0066266	-0.0164773	-0.0213416	-0.0150338									0.00307269	-0.00752439	-0.00399756	0.00160362	-0.00999158	-0.00740713									0.00721554
							-0.0171122	-0.0444788	-0.00922545	0.00320217	-0.0215044	0.0134782									-0.0109513	-0.0200779	-0.00670335	-0.0165505	-0.0214343	-0.0151204									0.00306589	-0.00755488	-0.00402526	0.00158715	-0.0100243	-0.00742987									0.0072301
							-0.0171088	-0.0445031	-0.00925456	0.003224	-0.0215029	0.0135216									-0.0110223	-0.0201339	-0.0067801	-0.0166236	-0.0215269	-0.015207									0.00305908	-0.00758536	-0.00405296	0.00157068	-0.0100571	-0.0074526									0.00724467
							-0.0171054	-0.0445274	-0.00928366	0.00324584	-0.0215014	0.0135651									-0.0110932	-0.0201899	-0.00685686	-0.0166968	-0.0216196	-0.0152936									0.00305227	-0.00761584	-0.00408067	0.0015542	-0.0100899	-0.00747532									0.00725922
							-0.017102	-0.0445517	-0.00931276	0.00326767	-0.0214999	0.0136085									-0.0111641	-0.0202458	-0.00693361	-0.0167699	-0.0217123	-0.0153801									0.00304546	-0.00764631	-0.00410837	0.00153772	-0.0101226	-0.00749805									0.00727377
							-0.0170985	-0.0445759	-0.00934185	0.0032895	-0.0214984	0.0136519									-0.0112351	-0.0203018	-0.00701036	-0.0168431	-0.0218049	-0.0154667									0.00303864	-0.00767678	-0.00413607	0.00152124	-0.0101554	-0.00752076									0.00728832
							-0.017095	-0.0446	-0.00937093	0.00331133	-0.0214969	0.0136953									-0.011306	-0.0203577	-0.00708712	-0.0169162	-0.0218976	-0.0155532									0.00303182	-0.00770725	-0.00416376	0.00150476	-0.0101881	-0.00754348									0.00730286
							-0.0170916	-0.0446242	-0.00940001	0.00333315	-0.0214953	0.0137387									-0.0113769	-0.0204136	-0.00716388	-0.0169893	-0.0219902	-0.0156398									0.00302499	-0.00773771	-0.00419146	0.00148827	-0.0102208	-0.00756618									0.00731739
							-0.0170881	-0.0446483	-0.00942908	0.00335498	-0.0214937	0.0137821									-0.0114478	-0.0204695	-0.00724064	-0.0170624	-0.0220828	-0.0157263									0.00301817	-0.00776816	-0.00421916	0.00147178	-0.0102535	-0.00758889									0.00733192
							-0.0170845	-0.0446723	-0.00945815	0.00337681	-0.0214921	0.0138255									-0.0115188	-0.0205254	-0.00731739	-0.0171355	-0.0221754	-0.0158129									0.00301133	-0.00779862	-0.00424685	0.00145528	-0.0102863	-0.00761158									0.00734644
							-0.017081	-0.0446963	-0.00948721	0.00339863	-0.0214905	0.0138689									-0.0115897	-0.0205813	-0.00739416	-0.0172086	-0.022268	-0.0158994									0.0030045	-0.00782906	-0.00427455	0.00143879	-0.010319	-0.00763428									0.00736096
							-0.0170774	-0.0447203	-0.00951627	0.00342046	-0.0214888	0.0139122									-0.0116606	-0.0206372	-0.00747092	-0.0172817	-0.0223606	-0.0159859									0.00299766	-0.00785951	-0.00430224	0.00142228	-0.0103517	-0.00765696									0.00737547
							-0.0170739	-0.0447442	-0.00954531	0.00344228	-0.0214872	0.0139556									-0.0117315	-0.020693	-0.00754768	-0.0173547	-0.0224531	-0.0160725									0.00299081	-0.00788995	-0.00432993	0.00140578	-0.0103844	-0.00767964									0.00738998
							-0.0170703	-0.0447681	-0.00957436	0.0034641	-0.0214855	0.0139989									-0.0118024	-0.0207488	-0.00762444	-0.0174278	-0.0225457	-0.016159									0.00298397	-0.00792038	-0.00435762	0.00138927	-0.0104171	-0.00770232									0.00740448
							-0.0170667	-0.0447919	-0.00960339	0.00348592	-0.0214838	0.0140423									-0.0118733	-0.0208047	-0.00770121	-0.0175008	-0.0226382	-0.0162455									0.00297711	-0.00795081	-0.00438531	0.00137276	-0.0104498	-0.00772499									0.00741897
							-0.017063	-0.0448157	-0.00963242	0.00350774	-0.021482	0.0140856									-0.0119442	-0.0208605	-0.00777798	-0.0175739	-0.0227308	-0.016332									0.00297026	-0.00798124	-0.004413	0.00135625	-0.0104824	-0.00774766									0.00743346
							-0.0170594	-0.0448395	-0.00966144	0.00352956	-0.0214803	0.0141289									-0.0120151	-0.0209163	-0.00785474	-0.0176469	-0.0228233	-0.0164185									0.0029634	-0.00801166	-0.00444068	0.00133973	-0.0105151	-0.00777032									0.00744794
							-0.0170557	-0.0448632	-0.00969046	0.00355138	-0.0214785	0.0141722									-0.0120859	-0.020972	-0.00793151	-0.0177199	-0.0229158	-0.016505									0.00295654	-0.00804207	-0.00446837	0.00132321	-0.0105478	-0.00779298									0.00746242
							-0.017052	-0.0448868	-0.00971947	0.0035732	-0.0214767	0.0142155									-0.0121568	-0.0210278	-0.00800828	-0.0177929	-0.0230083	-0.0165914									0.00294967	-0.00807248	-0.00449605	0.00130668	-0.0105804	-0.00781563									0.00747689
							-0.0170483	-0.0449105	-0.00974847	0.00359502	-0.0214749	0.0142588									-0.0122277	-0.0210835	-0.00808506	-0.0178659	-0.0231008	-0.0166779									0.0029428	-0.00810289	-0.00452374	0.00129015	-0.0106131	-0.00783827									0.00749135
							-0.0170446	-0.044934	-0.00977747	0.00361683	-0.021473	0.0143021									-0.0122986	-0.0211393	-0.00816183	-0.0179389	-0.0231932	-0.0167644									0.00293592	-0.00813329	-0.00455142	0.00127362	-0.0106457	-0.00786091									0.00750581
							-0.0170409	-0.0449575	-0.00980646	0.00363865	-0.0214711	0.0143453									-0.0123695	-0.021195	-0.0082386	-0.0180119	-0.0232857	-0.0168508									0.00292904	-0.00816369	-0.0045791	0.00125708	-0.0106783	-0.00788354									0.00752026
							-0.0170371	-0.044981	-0.00983544	0.00366046	-0.0214692	0.0143886									-0.0124403	-0.0212507	-0.00831538	-0.0180849	-0.0233781	-0.0169373									0.00292216	-0.00819408	-0.00460678	0.00124054	-0.010711	-0.00790617									0.00753471
							-0.0170333	-0.0450044	-0.00986441	0.00368227	-0.0214673	0.0144318									-0.0125112	-0.0213064	-0.00839216	-0.0181579	-0.0234706	-0.0170237									0.00291527	-0.00822447	-0.00463445	0.001224	-0.0107436	-0.00792879									0.00754914
							-0.0170295	-0.0450278	-0.00989338	0.00370408	-0.0214654	0.0144751									-0.012582	-0.021362	-0.00846894	-0.0182308	-0.023563	-0.0171102									0.00290838	-0.00825485	-0.00466213	0.00120745	-0.0107762	-0.00795141									0.00756358
							-0.0170257	-0.0450512	-0.00992234	0.00372589	-0.0214634	0.0145183									-0.0126529	-0.0214177	-0.00854572	-0.0183038	-0.0236554	-0.0171966									0.00290148	-0.00828523	-0.00468981	0.0011909	-0.0108088	-0.00797402									0.007578
							-0.0170219	-0.0450745	-0.0099513	0.0037477	-0.0214614	0.0145615									-0.0127237	-0.0214733	-0.0086225	-0.0183767	-0.0237478	-0.017283									0.00289458	-0.0083156	-0.00471748	0.00117435	-0.0108414	-0.00799663									0.00759242
							-0.017018	-0.0450977	-0.00998024	0.00376951	-0.0214594	0.0146047									-0.0127946	-0.0215289	-0.00869928	-0.0184496	-0.0238401	-0.0173695									0.00288767	-0.00834597	-0.00474515	0.00115779	-0.010874	-0.00801923									0.00760683
							-0.0170142	-0.0451209	-0.0100092	0.00379131	-0.0214573	0.0146479									-0.0128654	-0.0215845	-0.00877606	-0.0185225	-0.0239325	-0.0174559									0.00288076	-0.00837633	-0.00477282	0.00114123	-0.0109066	-0.00804182									0.00762124
							-0.0170103	-0.045144	-0.0100381	0.00381312	-0.0214553	0.0146911									-0.0129363	-0.0216401	-0.00885285	-0.0185954	-0.0240248	-0.0175423									0.00287385	-0.00840668	-0.00480049	0.00112466	-0.0109391	-0.00806441									0.00763564
							-0.0170063	-0.0451671	-0.010067	0.00383492	-0.0214532	0.0147343									-0.0130071	-0.0216957	-0.00892964	-0.0186683	-0.0241172	-0.0176287									0.00286693	-0.00843704	-0.00482816	0.00110809	-0.0109717	-0.00808699									0.00765003
							-0.0170024	-0.0451902	-0.010096	0.00385673	-0.021451	0.0147775									-0.0130779	-0.0217512	-0.00900642	-0.0187412	-0.0242095	-0.0177151									0.00286001	-0.00846738	-0.00485583	0.00109152	-0.0110043	-0.00810956									0.00766442
							-0.0169984	-0.0452132	-0.0101249	0.00387853	-0.0214489	0.0148206									-0.0131488	-0.0218068	-0.00908321	-0.0188141	-0.0243018	-0.0178014									0.00285308	-0.00849772	-0.00488349	0.00107494	-0.0110368	-0.00813213									0.00767879
							-0.0169945	-0.0452361	-0.0101538	0.00390033	-0.0214467	0.0148637									-0.0132196	-0.0218623	-0.00916001	-0.0188869	-0.0243941	-0.0178878									0.00284615	-0.00852806	-0.00491116	0.00105836	-0.0110694	-0.0081547									0.00769317
							-0.0169905	-0.045259	-0.0101827	0.00392213	-0.0214445	0.0149069									-0.0132904	-0.0219178	-0.0092368	-0.0189598	-0.0244864	-0.0179742									0.00283921	-0.00855839	-0.00493882	0.00104178	-0.0111019	-0.00817725									0.00770753
							-0.0169864	-0.0452818	-0.0102116	0.00394393	-0.0214423	0.01495									-0.0133612	-0.0219733	-0.00931359	-0.0190326	-0.0245786	-0.0180605									0.00283227	-0.00858872	-0.00496648	0.00102519	-0.0111344	-0.0081998									0.00772189
							-0.0169824	-0.0453046	-0.0102404	0.00396573	-0.02144	0.0149931									-0.013432	-0.0220287	-0.00939039	-0.0191054	-0.0246709	-0.0181469									0.00282533	-0.00861903	-0.00499414	0.00100859	-0.0111669	-0.00822235									0.00773624
							-0.0169783	-0.0453274	-0.0102693	0.00398752	-0.0214378	0.0150362									-0.0135028	-0.0220842	-0.00946718	-0.0191782	-0.0247631	-0.0182332									0.00281838	-0.00864935	-0.0050218	0.000991996	-0.0111994	-0.00824489									0.00775058
							-0.0169742	-0.04535	-0.0102982	0.00400932	-0.0214355	0.0150793									-0.0135736	-0.0221396	-0.00954398	-0.0192511	-0.0248553	-0.0183196									0.00281142	-0.00867966	-0.00504945	0.000975395	-0.0112319	-0.00826742									0.00776492
							-0.0169701	-0.0453727	-0.010327	0.00403111	-0.0214331	0.0151224									-0.0136444	-0.022195	-0.00962078	-0.0193238	-0.0249475	-0.0184059									0.00280446	-0.00870996	-0.00507711	0.000958789	-0.0112644	-0.00828994									0.00777925
							-0.016966	-0.0453952	-0.0103559	0.00405291	-0.0214308	0.0151654									-0.0137152	-0.0222504	-0.00969758	-0.0193966	-0.0250397	-0.0184922									0.0027975	-0.00874026	-0.00510476	0.000942179	-0.0112969	-0.00831246									0.00779357
							-0.0169618	-0.0454178	-0.0103847	0.0040747	-0.0214284	0.0152085									-0.013786	-0.0223058	-0.00977439	-0.0194694	-0.0251319	-0.0185785									0.00279053	-0.00877055	-0.00513242	0.000925565	-0.0113294	-0.00833498									0.00780789
							-0.0169577	-0.0454402	-0.0104135	0.00409649	-0.021426	0.0152515									-0.0138568	-0.0223611	-0.00985119	-0.0195421	-0.025224	-0.0186648									0.00278355	-0.00880084	-0.00516007	0.000908947	-0.0113619	-0.00835748									0.0078222
							-0.0169535	-0.0454627	-0.0104424	0.00411828	-0.0214235	0.0152946									-0.0139275	-0.0224165	-0.009928	-0.0196149	-0.0253162	-0.0187511									0.00277658	-0.00883112	-0.00518772	0.000892325	-0.0113943	-0.00837998									0.0078365
							-0.0169492	-0.045485	-0.0104712	0.00414007	-0.021421	0.0153376									-0.0139983	-0.0224718	-0.0100048	-0.0196876	-0.0254083	-0.0188374									0.00276959	-0.00886139	-0.00521536	0.000875698	-0.0114268	-0.00840247									0.00785079
							-0.016945	-0.0455073	-0.0105	0.00416185	-0.0214185	0.0153806									-0.0140691	-0.0225271	-0.0100816	-0.0197604	-0.0255004	-0.0189237									0.0027626	-0.00889166	-0.00524301	0.000859067	-0.0114592	-0.00842496									0.00786507
							-0.0169407	-0.0455296	-0.0105288	0.00418364	-0.021416	0.0154236									-0.0141398	-0.0225824	-0.0101584	-0.0198331	-0.0255925	-0.01901									0.00275561	-0.00892192	-0.00527066	0.000842432	-0.0114916	-0.00844744									0.00787935
							-0.0169364	-0.0455518	-0.0105576	0.00420542	-0.0214134	0.0154666									-0.0142106	-0.0226376	-0.0102352	-0.0199058	-0.0256846	-0.0190962									0.00274861	-0.00895218	-0.0052983	0.000825792	-0.0115241	-0.00846991									0.00789362
							-0.0169321	-0.0455739	-0.0105864	0.0042272	-0.0214109	0.0155095									-0.0142813	-0.0226929	-0.0103121	-0.0199784	-0.0257767	-0.0191825									0.00274161	-0.00898243	-0.00532594	0.000809148	-0.0115565	-0.00849238									0.00790788
							-0.0169278	-0.045596	-0.0106152	0.00424899	-0.0214082	0.0155525									-0.0143521	-0.0227481	-0.0103889	-0.0200511	-0.0258687	-0.0192687									0.0027346	-0.00901268	-0.00535358	0.0007925	-0.0115889	-0.00851484									0.00792214
							-0.0169234	-0.045618	-0.0106439	0.00427077	-0.0214056	0.0155955									-0.0144228	-0.0228033	-0.0104657	-0.0201238	-0.0259607	-0.019355									0.00272758	-0.00904292	-0.00538122	0.000775847	-0.0116213	-0.00853729									0.00793639
							-0.016919	-0.04564	-0.0106727	0.00429255	-0.0214029	0.0156384									-0.0144936	-0.0228585	-0.0105425	-0.0201964	-0.0260527	-0.0194412									0.00272056	-0.00907315	-0.00540886	0.000759189	-0.0116537	-0.00855974									0.00795062
							-0.0169146	-0.0456619	-0.0107014	0.00431432	-0.0214002	0.0156813									-0.0145643	-0.0229136	-0.0106193	-0.0202691	-0.0261447	-0.0195274									0.00271354	-0.00910338	-0.00543649	0.000742527	-0.0116861	-0.00858217									0.00796486
							-0.0169102	-0.0456838	-0.0107302	0.0043361	-0.0213975	0.0157242									-0.014635	-0.0229688	-0.0106961	-0.0203417	-0.0262367	-0.0196136									0.00270651	-0.0091336	-0.00546412	0.000725861	-0.0117184	-0.00860461									0.00797908
							-0.0169057	-0.0457056	-0.0107589	0.00435787	-0.0213947	0.0157671									-0.0147057	-0.0230239	-0.010773	-0.0204143	-0.0263287	-0.0196999									0.00269948	-0.00916382	-0.00549176	0.00070919	-0.0117508	-0.00862703									0.00799329
							-0.0169012	-0.0457273	-0.0107876	0.00437965	-0.0213919	0.01581									-0.0147765	-0.023079	-0.0108498	-0.0204869	-0.0264206	-0.019786									0.00269244	-0.00919402	-0.00551939	0.000692514	-0.0117831	-0.00864945									0.0080075
							-0.0168967	-0.045749	-0.0108163	0.00440142	-0.0213891	0.0158529									-0.0148472	-0.0231341	-0.0109266	-0.0205595	-0.0265126	-0.0198722									0.00268539	-0.00922423	-0.00554702	0.000675834	-0.0118155	-0.00867186									0.0080217
							-0.0168922	-0.0457706	-0.010845	0.00442319	-0.0213862	0.0158957									-0.0149179	-0.0231892	-0.0110035	-0.0206321	-0.0266045	-0.0199584									0.00267834	-0.00925442	-0.00557464	0.000659149	-0.0118478	-0.00869426									0.00803589
							-0.0168876	-0.0457921	-0.0108737	0.00444496	-0.0213833	0.0159386									-0.0149886	-0.0232442	-0.0110803	-0.0207046	-0.0266964	-0.0200446									0.00267128	-0.00928461	-0.00560227	0.00064246	-0.0118801	-0.00871665									0.00805008
							-0.0168831	-0.0458136	-0.0109024	0.00446673	-0.0213804	0.0159814									-0.0150593	-0.0232992	-0.0111571	-0.0207772	-0.0267883	-0.0201307									0.00266422	-0.0093148	-0.00562989	0.000625765	-0.0119124	-0.00873904									0.00806425
							-0.0168784	-0.0458351	-0.0109311	0.0044885	-0.0213775	0.0160242									-0.01513	-0.0233542	-0.011234	-0.0208497	-0.0268801	-0.0202169									0.00265716	-0.00934498	-0.00565751	0.000609066	-0.0119448	-0.00876142									0.00807842
							-0.0168738	-0.0458565	-0.0109598	0.00451026	-0.0213745	0.016067									-0.0152006	-0.0234092	-0.0113108	-0.0209222	-0.026972	-0.020303									0.00265008	-0.00937515	-0.00568513	0.000592363	-0.011977	-0.0087838									0.00809258
							-0.0168692	-0.0458778	-0.0109884	0.00453203	-0.0213715	0.0161098									-0.0152713	-0.0234642	-0.0113876	-0.0209947	-0.0270638	-0.0203892									0.00264301	-0.00940531	-0.00571275	0.000575654	-0.0120093	-0.00880616									0.00810673
							-0.0168645	-0.045899	-0.0110171	0.00455379	-0.0213684	0.0161526									-0.015342	-0.0235191	-0.0114645	-0.0210672	-0.0271556	-0.0204753									0.00263592	-0.00943547	-0.00574037	0.000558941	-0.0120416	-0.00882852									0.00812087
							-0.0168598	-0.0459202	-0.0110457	0.00457555	-0.0213654	0.0161954									-0.0154127	-0.023574	-0.0115413	-0.0211397	-0.0272474	-0.0205614									0.00262883	-0.00946562	-0.00576798	0.000542222	-0.0120739	-0.00885087									0.008135
							-0.016855	-0.0459414	-0.0110744	0.00459731	-0.0213622	0.0162381									-0.0154833	-0.0236289	-0.0116181	-0.0212122	-0.0273392	-0.0206475									0.00262174	-0.00949577	-0.0057956	0.000525499	-0.0121061	-0.00887322									0.00814912
							-0.0168503	-0.0459624	-0.011103	0.00461907	-0.0213591	0.0162809									-0.015554	-0.0236838	-0.011695	-0.0212846	-0.0274309	-0.0207336									0.00261464	-0.0095259	-0.00582321	0.000508771	-0.0121384	-0.00889555									0.00816324
							-0.0168455	-0.0459834	-0.0111316	0.00464082	-0.0213559	0.0163236									-0.0156246	-0.0237387	-0.0117718	-0.0213571	-0.0275227	-0.0208197									0.00260753	-0.00955604	-0.00585082	0.000492038	-0.0121706	-0.00891788									0.00817735
							-0.0168407	-0.0460044	-0.0111602	0.00466258	-0.0213527	0.0163663									-0.0156953	-0.0237935	-0.0118487	-0.0214295	-0.0276144	-0.0209058									0.00260042	-0.00958616	-0.00587843	0.0004753	-0.0122028	-0.0089402									0.00819145
							-0.0168358	-0.0460252	-0.0111888	0.00468433	-0.0213495	0.016409									-0.0157659	-0.0238483	-0.0119255	-0.0215019	-0.0277061	-0.0209919									0.0025933	-0.00961628	-0.00590603	0.000458557	-0.012235	-0.00896251									0.00820553
							-0.0168309	-0.046046	-0.0112174	0.00470609	-0.0213462	0.0164517									-0.0158366	-0.0239031	-0.0120024	-0.0215743	-0.0277978	-0.0210779									0.00258618	-0.00964639	-0.00593364	0.000441809	-0.0122672	-0.00898482									0.00821962
							-0.0168261	-0.0460668	-0.011246	0.00472784	-0.0213429	0.0164944									-0.0159072	-0.0239579	-0.0120792	-0.0216467	-0.0278895	-0.021164									0.00257905	-0.0096765	-0.00596124	0.000425056	-0.0122994	-0.00900711									0.00823369
							-0.0168211	-0.0460875	-0.0112745	0.00474959	-0.0213396	0.016537									-0.0159778	-0.0240126	-0.0121561	-0.0217191	-0.0279811	-0.02125									0.00257192	-0.00970659	-0.00598884	0.000408297	-0.0123316	-0.0090294									0.00824775
							-0.0168162	-0.0461081	-0.0113031	0.00477134	-0.0213362	0.0165797									-0.0160484	-0.0240673	-0.012233	-0.0217914	-0.0280727	-0.021336									0.00256478	-0.00973669	-0.00601644	0.000391534	-0.0123638	-0.00905168									0.00826181
							-0.0168112	-0.0461286	-0.0113317	0.00479308	-0.0213328	0.0166223									-0.016119	-0.024122	-0.0123098	-0.0218638	-0.0281644	-0.0214221									0.00255763	-0.00976677	-0.00604404	0.000374766	-0.012396	-0.00907396									0.00827585
							-0.0168062	-0.0461491	-0.0113602	0.00481483	-0.0213293	0.0166649									-0.0161896	-0.0241767	-0.0123867	-0.0219361	-0.0282559	-0.0215081									0.00255048	-0.00979685	-0.00607163	0.000357992	-0.0124281	-0.00909622									0.00828989
							-0.0168012	-0.0461695	-0.0113887	0.00483657	-0.0213259	0.0167075									-0.0162602	-0.0242314	-0.0124635	-0.0220084	-0.0283475	-0.0215941									0.00254332	-0.00982692	-0.00609923	0.000341213	-0.0124603	-0.00911848									0.00830391
							-0.0167961	-0.0461899	-0.0114172	0.00485831	-0.0213223	0.0167501									-0.0163308	-0.024286	-0.0125404	-0.0220807	-0.0284391	-0.0216801									0.00253615	-0.00985698	-0.00612682	0.000324429	-0.0124924	-0.00914073									0.00831793
							-0.016791	-0.0462102	-0.0114457	0.00488005	-0.0213188	0.0167927									-0.0164014	-0.0243406	-0.0126173	-0.022153	-0.0285306	-0.021766									0.00252898	-0.00988704	-0.00615441	0.000307639	-0.0125245	-0.00916297									0.00833194
							-0.0167859	-0.0462304	-0.0114742	0.00490179	-0.0213152	0.0168352									-0.016472	-0.0243952	-0.0126941	-0.0222253	-0.0286221	-0.021852									0.00252181	-0.00991708	-0.006182	0.000290845	-0.0125566	-0.0091852									0.00834594
							-0.0167808	-0.0462505	-0.0115027	0.00492353	-0.0213116	0.0168778									-0.0165426	-0.0244498	-0.012771	-0.0222976	-0.0287136	-0.021938									0.00251462	-0.00994713	-0.00620958	0.000274045	-0.0125887	-0.00920743									0.00835993
							-0.0167756	-0.0462706	-0.0115312	0.00494527	-0.0213079	0.0169203									-0.0166132	-0.0245043	-0.0128479	-0.0223698	-0.0288051	-0.0220239									0.00250744	-0.00997716	-0.00623717	0.000257239	-0.0126208	-0.00922964									0.00837391
							-0.0167704	-0.0462906	-0.0115597	0.004967	-0.0213043	0.0169628									-0.0166837	-0.0245588	-0.0129248	-0.022442	-0.0288966	-0.0221099									0.00250024	-0.0100072	-0.00626475	0.000240428	-0.0126529	-0.00925185									0.00838788
							-0.0167652	-0.0463106	-0.0115881	0.00498873	-0.0213005	0.0170053									-0.0167543	-0.0246133	-0.0130016	-0.0225142	-0.028988	-0.0221958									0.00249304	-0.0100372	-0.00629233	0.000223612	-0.0126849	-0.00927405									0.00840184
							-0.0167599	-0.0463304	-0.0116166	0.00501047	-0.0212968	0.0170478									-0.0168248	-0.0246678	-0.0130785	-0.0225864	-0.0290794	-0.0222817									0.00248583	-0.0100672	-0.00631991	0.00020679	-0.012717	-0.00929624									0.0084158
							-0.0167546	-0.0463502	-0.011645	0.0050322	-0.021293	0.0170903									-0.0168954	-0.0247222	-0.0131554	-0.0226586	-0.0291708	-0.0223676									0.00247862	-0.0100972	-0.00634748	0.000189963	-0.012749	-0.00931842									0.00842974
							-0.0167493	-0.04637	-0.0116734	0.00505392	-0.0212891	0.0171327									-0.0169659	-0.0247766	-0.0132323	-0.0227308	-0.0292622	-0.0224535									0.0024714	-0.0101272	-0.00637506	0.000173131	-0.0127811	-0.0093406									0.00844367
							-0.0167439	-0.0463896	-0.0117019	0.00507565	-0.0212853	0.0171752									-0.0170365	-0.024831	-0.0133092	-0.0228029	-0.0293536	-0.0225394									0.00246417	-0.0101572	-0.00640263	0.000156292	-0.0128131	-0.00936276									0.0084576
							-0.0167386	-0.0464092	-0.0117303	0.00509738	-0.0212814	0.0172176									-0.017107	-0.0248854	-0.0133861	-0.0228751	-0.0294449	-0.0226253									0.00245694	-0.0101872	-0.0064302	0.000139449	-0.0128451	-0.00938492									0.00847151
							-0.0167332	-0.0464287	-0.0117587	0.0051191	-0.0212774	0.01726									-0.0171775	-0.0249398	-0.0134629	-0.0229472	-0.0295362	-0.0227112									0.0024497	-0.0102172	-0.00645777	0.000122599	-0.0128771	-0.00940706									0.00848542
							-0.0167277	-0.0464482	-0.011787	0.00514082	-0.0212734	0.0173024									-0.017248	-0.0249941	-0.0135398	-0.0230193	-0.0296275	-0.022797									0.00244245	-0.0102471	-0.00648533	0.000105744	-0.0129091	-0.0094292									0.00849931
							-0.0167222	-0.0464675	-0.0118154	0.00516254	-0.0212694	0.0173448									-0.0173185	-0.0250484	-0.0136167	-0.0230914	-0.0297188	-0.0228829									0.0024352	-0.0102771	-0.0065129	8.88836e-05	-0.0129411	-0.00945133									0.00851319
							-0.0167168	-0.0464868	-0.0118438	0.00518426	-0.0212654	0.0173871									-0.017389	-0.0251027	-0.0136936	-0.0231635	-0.0298101	-0.0229687									0.00242794	-0.0103071	-0.00654046	7.20172e-05	-0.012973	-0.00947346									0.00852707
							-0.0167112	-0.0465061	-0.0118721	0.00520597	-0.0212613	0.0174295									-0.0174595	-0.0251569	-0.0137705	-0.0232355	-0.0299013	-0.0230545									0.00242068	-0.010337	-0.00656802	5.51452e-05	-0.013005	-0.00949557									0.00854093
							-0.0167057	-0.0465252	-0.0119005	0.00522769	-0.0212572	0.0174718									-0.01753	-0.0252111	-0.0138474	-0.0233076	-0.0299925	-0.0231403									0.0024134	-0.0103669	-0.00659558	3.82674e-05	-0.0130369	-0.00951767									0.00855479
							-0.0167001	-0.0465443	-0.0119288	0.0052494	-0.021253	0.0175141									-0.0176005	-0.0252653	-0.0139243	-0.0233796	-0.0300837	-0.0232261									0.00240613	-0.0103969	-0.00662314	2.13838e-05	-0.0130689	-0.00953977									0.00856863
							-0.0166945	-0.0465633	-0.0119571	0.00527111	-0.0212488	0.0175564									-0.017671	-0.0253195	-0.0140012	-0.0234516	-0.0301749	-0.0233119									0.00239884	-0.0104268	-0.00665069	4.49442e-06	-0.0131008	-0.00956185									0.00858247
							-0.0166888	-0.0465822	-0.0119854	0.00529282	-0.0212445	0.0175987									-0.0177415	-0.0253736	-0.0140781	-0.0235236	-0.030266	-0.0233977									0.00239155	-0.0104567	-0.00667824	-1.24008e-05	-0.0131327	-0.00958393									0.00859629
							-0.0166831	-0.0466011	-0.0120137	0.00531453	-0.0212403	0.017641									-0.0178119	-0.0254278	-0.014155	-0.0235956	-0.0303572	-0.0234835									0.00238425	-0.0104866	-0.00670579	-2.93019e-05	-0.0131646	-0.009606									0.0086101
							-0.0166774	-0.0466199	-0.012042	0.00533624	-0.0212359	0.0176832									-0.0178824	-0.0254819	-0.014232	-0.0236676	-0.0304483	-0.0235692									0.00237695	-0.0105165	-0.00673334	-4.62088e-05	-0.0131965	-0.00962806									0.00862391
							-0.0166717	-0.0466386	-0.0120703	0.00535794	-0.0212316	0.0177255									-0.0179528	-0.0255359	-0.0143089	-0.0237395	-0.0305394	-0.023655									0.00236963	-0.0105464	-0.00676089	-6.31217e-05	-0.0132283	-0.00965011									0.0086377
							-0.0166659	-0.0466572	-0.0120985	0.00537965	-0.0212272	0.0177677									-0.0180233	-0.02559	-0.0143858	-0.0238114	-0.0306304	-0.0237407									0.00236231	-0.0105763	-0.00678843	-8.00405e-05	-0.0132602	-0.00967215									0.00865149
							-0.0166601	-0.0466757	-0.0121268	0.00540135	-0.0212227	0.0178099									-0.0180937	-0.025644	-0.0144627	-0.0238834	-0.0307215	-0.0238265									0.00235499	-0.0106061	-0.00681597	-9.69652e-05	-0.013292	-0.00969418									0.00866526
							-0.0166542	-0.0466942	-0.012155	0.00542305	-0.0212182	0.0178521									-0.0181642	-0.025698	-0.0145396	-0.0239553	-0.0308125	-0.0239122									0.00234766	-0.010636	-0.00684351	-0.000113896	-0.0133239	-0.0097162									0.00867902
							-0.0166484	-0.0467126	-0.0121832	0.00544475	-0.0212137	0.0178943									-0.0182346	-0.025752	-0.0146165	-0.0240271	-0.0309035	-0.0239979									0.00234032	-0.0106659	-0.00687105	-0.000130833	-0.0133557	-0.00973821									0.00869277
							-0.0166424	-0.0467309	-0.0122115	0.00546644	-0.0212092	0.0179364									-0.018305	-0.0258059	-0.0146934	-0.024099	-0.0309945	-0.0240836									0.00233297	-0.0106957	-0.00689858	-0.000147775	-0.0133875	-0.00976021									0.00870651
							-0.0166365	-0.0467491	-0.0122397	0.00548814	-0.0212045	0.0179785									-0.0183754	-0.0258598	-0.0147704	-0.0241708	-0.0310855	-0.0241692									0.00232562	-0.0107256	-0.00692611	-0.000164724	-0.0134193	-0.00978221									0.00872025
							-0.0166305	-0.0467673	-0.0122678	0.00550983	-0.0211999	0.0180207									-0.0184458	-0.0259137	-0.0148473	-0.0242427	-0.0311764	-0.0242549									0.00231826	-0.0107554	-0.00695364	-0.000181679	-0.0134511	-0.00980419									0.00873397
							-0.0166245	-0.0467854	-0.012296	0.00553152	-0.0211952	0.0180628									-0.0185162	-0.0259676	-0.0149242	-0.0243145	-0.0312673	-0.0243405									0.00231089	-0.0107852	-0.00698117	-0.00019864	-0.0134829	-0.00982617									0.00874768
							-0.0166185	-0.0468034	-0.0123242	0.00555321	-0.0211905	0.0181049									-0.0185866	-0.0260214	-0.0150011	-0.0243863	-0.0313582	-0.0244262									0.00230352	-0.010815	-0.0070087	-0.000215607	-0.0135146	-0.00984813									0.00876138
							-0.0166124	-0.0468213	-0.0123523	0.0055749	-0.0211857	0.0181469									-0.018657	-0.0260752	-0.0150781	-0.0244581	-0.0314491	-0.0245118									0.00229614	-0.0108448	-0.00703622	-0.00023258	-0.0135464	-0.00987009									0.00877506
							-0.0166062	-0.0468391	-0.0123804	0.00559659	-0.0211808	0.018189									-0.0187274	-0.026129	-0.015155	-0.0245298	-0.03154	-0.0245974									0.00228876	-0.0108746	-0.00706374	-0.00024956	-0.0135781	-0.00989203									0.00878874
							-0.0166001	-0.0468568	-0.0124085	0.00561827	-0.021176	0.018231									-0.0187978	-0.0261828	-0.0152319	-0.0246016	-0.0316308	-0.024683									0.00228136	-0.0109044	-0.00709126	-0.000266546	-0.0136098	-0.00991397									0.00880241
							-0.0165939	-0.0468745	-0.0124366	0.00563996	-0.0211711	0.0182731									-0.0188681	-0.0262365	-0.0153088	-0.0246733	-0.0317216	-0.0247686									0.00227396	-0.0109342	-0.00711877	-0.000283537	-0.0136416	-0.0099359									0.00881607
							-0.0165877	-0.0468921	-0.0124647	0.00566164	-0.0211661	0.0183151									-0.0189385	-0.0262902	-0.0153857	-0.024745	-0.0318124	-0.0248541									0.00226656	-0.010964	-0.00714629	-0.000300535	-0.0136733	-0.00995782									0.00882971
							-0.0165814	-0.0469095	-0.0124928	0.00568332	-0.0211611	0.0183571									-0.0190088	-0.0263439	-0.0154627	-0.0248167	-0.0319032	-0.0249397									0.00225914	-0.0109937	-0.0071738	-0.00031754	-0.0137049	-0.00997972									0.00884335
							-0.0165751	-0.0469269	-0.0125208	0.005705	-0.021156	0.0183991									-0.0190792	-0.0263976	-0.0155396	-0.0248883	-0.0319939	-0.0250252									0.00225172	-0.0110235	-0.0072013	-0.00033455	-0.0137366	-0.0100016									0.00885698
							-0.0165687	-0.0469443	-0.0125488	0.00572667	-0.0211509	0.018441									-0.0191495	-0.0264512	-0.0156165	-0.02496	-0.0320847	-0.0251107									0.0022443	-0.0110532	-0.00722881	-0.000351567	-0.0137683	-0.0100235									0.00887059
							-0.0165623	-0.0469615	-0.0125769	0.00574835	-0.0211457	0.018483									-0.0192199	-0.0265048	-0.0156934	-0.0250316	-0.0321754	-0.0251962									0.00223686	-0.011083	-0.00725631	-0.000368591	-0.0137999	-0.0100454									0.00888419
							-0.0165559	-0.0469786	-0.0126049	0.00577002	-0.0211405	0.0185249									-0.0192902	-0.0265584	-0.0157703	-0.0251032	-0.0322661	-0.0252817									0.00222942	-0.0111127	-0.00728381	-0.00038562	-0.0138316	-0.0100673									0.00889779
							-0.0165495	-0.0469957	-0.0126328	0.0057917	-0.0211353	0.0185668									-0.0193605	-0.026612	-0.0158473	-0.0251748	-0.0323567	-0.0253672									0.00222198	-0.0111424	-0.00731131	-0.000402656	-0.0138632	-0.0100891									0.00891137
							-0.0165429	-0.0470126	-0.0126608	0.00581337	-0.02113	0.0186087									-0.0194308	-0.0266655	-0.0159242	-0.0252463	-0.0324474	-0.0254526									0.00221452	-0.0111721	-0.00733881	-0.000419699	-0.0138948	-0.010111									0.00892494
							-0.0165364	-0.0470295	-0.0126887	0.00583504	-0.0211246	0.0186506									-0.0195011	-0.026719	-0.0160011	-0.0253179	-0.032538	-0.0255381									0.00220706	-0.0112018	-0.0073663	-0.000436747	-0.0139264	-0.0101328									0.0089385
							-0.0165298	-0.0470463	-0.0127167	0.0058567	-0.0211192	0.0186925									-0.0195715	-0.0267725	-0.016078	-0.0253894	-0.0326286	-0.0256235									0.00219959	-0.0112315	-0.00739379	-0.000453803	-0.013958	-0.0101546									0.00895205
							-0.0165232	-0.0470629	-0.0127446	0.00587837	-0.0211138	0.0187344									-0.0196417	-0.026826	-0.0161549	-0.0254609	-0.0327192	-0.0257089									0.00219212	-0.0112612	-0.00742127	-0.000470865	-0.0139896	-0.0101764									0.00896559
							-0.0165165	-0.0470795	-0.0127724	0.00590003	-0.0211083	0.0187762									-0.019712	-0.0268794	-0.0162318	-0.0255324	-0.0328097	-0.0257943									0.00218464	-0.0112909	-0.00744876	-0.000487933	-0.0140211	-0.0101983									0.00897912
							-0.0165098	-0.047096	-0.0128003	0.0059217	-0.0211027	0.018818									-0.0197823	-0.0269328	-0.0163087	-0.0256039	-0.0329003	-0.0258796									0.00217715	-0.0113206	-0.00747624	-0.000505008	-0.0140527	-0.0102201									0.00899263
							-0.0165031	-0.0471125	-0.0128282	0.00594336	-0.0210971	0.0188598									-0.0198526	-0.0269862	-0.0163856	-0.0256753	-0.0329908	-0.025965									0.00216966	-0.0113502	-0.00750372	-0.000522089	-0.0140842	-0.0102418									0.00900614
							-0.0164963	-0.0471288	-0.012856	0.00596502	-0.0210914	0.0189016									-0.0199229	-0.0270395	-0.0164625	-0.0257467	-0.0330813	-0.0260503									0.00216216	-0.0113798	-0.00753119	-0.000539177	-0.0141158	-0.0102636									0.00901963
							-0.0164894	-0.047145	-0.0128838	0.00598668	-0.0210857	0.0189434									-0.0199931	-0.0270928	-0.0165394	-0.0258181	-0.0331718	-0.0261356									0.00215465	-0.0114095	-0.00755867	-0.000556271	-0.0141473	-0.0102854									0.00903312
							-0.0164825	-0.0471611	-0.0129116	0.00600833	-0.0210799	0.0189852									-0.0200634	-0.0271461	-0.0166163	-0.0258895	-0.0332622	-0.0262209									0.00214713	-0.0114391	-0.00758613	-0.000573373	-0.0141788	-0.0103071									0.00904659
							-0.0164756	-0.0471771	-0.0129393	0.00602999	-0.0210741	0.0190269									-0.0201336	-0.0271994	-0.0166932	-0.0259609	-0.0333527	-0.0263062									0.00213961	-0.0114687	-0.0076136	-0.00059048	-0.0142103	-0.0103289									0.00906005
							-0.0164686	-0.0471931	-0.0129671	0.00605164	-0.0210682	0.0190687									-0.0202039	-0.0272527	-0.0167701	-0.0260322	-0.0334431	-0.0263915									0.00213208	-0.0114983	-0.00764107	-0.000607595	-0.0142417	-0.0103506									0.0090735
							-0.0164616	-0.0472089	-0.0129948	0.0060733	-0.0210623	0.0191104									-0.0202741	-0.0273059	-0.016847	-0.0261035	-0.0335335	-0.0264767									0.00212455	-0.0115279	-0.00766853	-0.000624716	-0.0142732	-0.0103724									0.00908694
							-0.0164546	-0.0472246	-0.0130225	0.00609495	-0.0210563	0.0191521									-0.0203443	-0.0273591	-0.0169239	-0.0261748	-0.0336238	-0.0265619									0.00211701	-0.0115575	-0.00769598	-0.000641844	-0.0143046	-0.0103941									0.00910036
							-0.0164474	-0.0472403	-0.0130502	0.0061166	-0.0210503	0.0191938									-0.0204146	-0.0274123	-0.0170007	-0.0262461	-0.0337142	-0.0266471									0.00210946	-0.0115871	-0.00772344	-0.000658978	-0.0143361	-0.0104158									0.00911378
							-0.0164403	-0.0472558	-0.0130778	0.00613824	-0.0210442	0.0192355									-0.0204848	-0.0274654	-0.0170776	-0.0263174	-0.0338045	-0.0267323									0.0021019	-0.0116167	-0.00775089	-0.00067612	-0.0143675	-0.0104375									0.00912719
							-0.0164331	-0.0472713	-0.0131055	0.00615989	-0.021038	0.0192771									-0.020555	-0.0275185	-0.0171545	-0.0263886	-0.0338948	-0.0268175									0.00209434	-0.0116462	-0.00777834	-0.000693268	-0.0143989	-0.0104592									0.00914058
							-0.0164259	-0.0472866	-0.0131331	0.00618154	-0.0210318	0.0193188									-0.0206252	-0.0275716	-0.0172313	-0.0264598	-0.0339851	-0.0269026									0.00208677	-0.0116758	-0.00780579	-0.000710423	-0.0144303	-0.0104808									0.00915396
							-0.0164186	-0.0473018	-0.0131607	0.00620318	-0.0210255	0.0193604									-0.0206954	-0.0276247	-0.0173082	-0.026531	-0.0340754	-0.0269877									0.00207919	-0.0117053	-0.00783323	-0.000727584	-0.0144617	-0.0105025									0.00916733
							-0.0164112	-0.047317	-0.0131882	0.00622482	-0.0210192	0.019402									-0.0207656	-0.0276777	-0.0173851	-0.0266021	-0.0341656	-0.0270728									0.00207161	-0.0117348	-0.00786067	-0.000744753	-0.0144931	-0.0105241									0.00918069
							-0.0164038	-0.047332	-0.0132158	0.00624646	-0.0210128	0.0194436									-0.0208358	-0.0277308	-0.0174619	-0.0266733	-0.0342559	-0.0271579									0.00206402	-0.0117643	-0.0078881	-0.000761929	-0.0145244	-0.0105458									0.00919404
							-0.0163964	-0.047347	-0.0132433	0.0062681	-0.0210063	0.0194852									-0.020906	-0.0277837	-0.0175388	-0.0267444	-0.0343461	-0.027243									0.00205643	-0.0117938	-0.00791554	-0.000779111	-0.0145558	-0.0105674									0.00920738
							-0.0163889	-0.0473618	-0.0132708	0.00628974	-0.0209998	0.0195268									-0.0209761	-0.0278367	-0.0176156	-0.0268155	-0.0344362	-0.027328									0.00204882	-0.0118233	-0.00794297	-0.0007963	-0.0145871	-0.010589									0.0092207
							-0.0163814	-0.0473765	-0.0132982	0.00631138	-0.0209932	0.0195683									-0.0210463	-0.0278896	-0.0176925	-0.0268865	-0.0345264	-0.027413									0.00204121	-0.0118528	-0.00797039	-0.000813497	-0.0146184	-0.0106106									0.00923402
							-0.0163738	-0.0473911	-0.0133257	0.00633301	-0.0209866	0.0196098									-0.0211165	-0.0279426	-0.0177693	-0.0269576	-0.0346165	-0.027498									0.0020336	-0.0118823	-0.00799782	-0.0008307	-0.0146497	-0.0106322									0.00924732
							-0.0163662	-0.0474057	-0.0133531	0.00635464	-0.0209799	0.0196514									-0.0211866	-0.0279954	-0.0178461	-0.0270286	-0.0347067	-0.027583									0.00202597	-0.0119118	-0.00802524	-0.00084791	-0.014681	-0.0106538									0.00926061
							-0.0163585	-0.0474201	-0.0133805	0.00637628	-0.0209731	0.0196929									-0.0212567	-0.0280483	-0.0179229	-0.0270996	-0.0347968	-0.027668									0.00201834	-0.0119412	-0.00805265	-0.000865127	-0.0147123	-0.0106754									0.00927389
							-0.0163508	-0.0474344	-0.0134079	0.00639791	-0.0209663	0.0197344									-0.0213269	-0.0281011	-0.0179998	-0.0271706	-0.0348868	-0.0277529									0.0020107	-0.0119707	-0.00808007	-0.000882352	-0.0147436	-0.010697									0.00928716
							-0.016343	-0.0474486	-0.0134352	0.00641954	-0.0209594	0.0197759									-0.021397	-0.0281539	-0.0180766	-0.0272415	-0.0349769	-0.0278378									0.00200306	-0.0120001	-0.00810748	-0.000899583	-0.0147748	-0.0107185									0.00930041
							-0.0163351	-0.0474627	-0.0134625	0.00644116	-0.0209525	0.0198173									-0.0214671	-0.0282067	-0.0181534	-0.0273124	-0.0350669	-0.0279227									0.00199541	-0.0120295	-0.00813488	-0.000916821	-0.0148061	-0.0107401									0.00931366
							-0.0163272	-0.0474766	-0.0134898	0.00646279	-0.0209454	0.0198588									-0.0215373	-0.0282595	-0.0182302	-0.0273833	-0.0351569	-0.0280075									0.00198775	-0.0120589	-0.00816229	-0.000934067	-0.0148373	-0.0107616									0.00932689
							-0.0163193	-0.0474905	-0.013517	0.00648442	-0.0209384	0.0199002									-0.0216074	-0.0283122	-0.018307	-0.0274542	-0.0352469	-0.0280924									0.00198009	-0.0120883	-0.00818969	-0.00095132	-0.0148685	-0.0107831									0.00934011
							-0.0163113	-0.0475043	-0.0135443	0.00650604	-0.0209312	0.0199416									-0.0216775	-0.0283649	-0.0183838	-0.0275251	-0.0353369	-0.0281772									0.00197242	-0.0121177	-0.00821708	-0.00096858	-0.0148997	-0.0108046									0.00935332
							-0.0163033	-0.0475179	-0.0135715	0.00652766	-0.020924	0.019983									-0.0217476	-0.0284176	-0.0184605	-0.0275959	-0.0354269	-0.028262									0.00196474	-0.0121471	-0.00824448	-0.000985847	-0.0149309	-0.0108261									0.00936652
							-0.0162952	-0.0475315	-0.0135987	0.00654928	-0.0209167	0.0200244									-0.0218177	-0.0284703	-0.0185373	-0.0276667	-0.0355168	-0.0283467									0.00195705	-0.0121765	-0.00827187	-0.00100312	-0.0149621	-0.0108476									0.0093797
							-0.016287	-0.0475449	-0.0136258	0.0065709	-0.0209094	0.0200658									-0.0218878	-0.0285229	-0.0186141	-0.0277375	-0.0356067	-0.0284315									0.00194936	-0.0122058	-0.00829925	-0.0010204	-0.0149932	-0.0108691									0.00939288
							-0.0162788	-0.0475582	-0.0136529	0.00659252	-0.020902	0.0201072									-0.0219578	-0.0285755	-0.0186908	-0.0278082	-0.0356966	-0.0285162									0.00194166	-0.0122352	-0.00832663	-0.00103769	-0.0150244	-0.0108906									0.00940604
							-0.0162706	-0.0475714	-0.01368	0.00661414	-0.0208945	0.0201485									-0.0220279	-0.0286281	-0.0187676	-0.0278789	-0.0357865	-0.0286009									0.00193396	-0.0122645	-0.00835401	-0.00105499	-0.0150555	-0.010912									0.00941919
							-0.0162623	-0.0475845	-0.0137071	0.00663576	-0.020887	0.0201898									-0.022098	-0.0286806	-0.0188443	-0.0279496	-0.0358763	-0.0286855									0.00192624	-0.0122938	-0.00838139	-0.00107229	-0.0150866	-0.0109335									0.00943233
							-0.0162539	-0.0475975	-0.0137341	0.00665737	-0.0208794	0.0202312									-0.022168	-0.0287331	-0.0189211	-0.0280203	-0.0359661	-0.0287702									0.00191853	-0.0123231	-0.00840876	-0.0010896	-0.0151177	-0.0109549									0.00944546
							-0.0162455	-0.0476104	-0.0137611	0.00667898	-0.0208717	0.0202725									-0.0222381	-0.0287856	-0.0189978	-0.0280909	-0.0360559	-0.0288548									0.0019108	-0.0123524	-0.00843613	-0.00110692	-0.0151488	-0.0109763									0.00945857
							-0.016237	-0.0476231	-0.0137881	0.00670059	-0.0208639	0.0203138									-0.0223081	-0.0288381	-0.0190745	-0.0281616	-0.0361457	-0.0289394									0.00190307	-0.0123817	-0.00846349	-0.00112424	-0.0151799	-0.0109977									0.00947167
							-0.0162285	-0.0476357	-0.013815	0.00672221	-0.0208561	0.020355									-0.0223782	-0.0288905	-0.0191512	-0.0282322	-0.0362355	-0.029024									0.00189533	-0.012411	-0.00849085	-0.00114158	-0.015211	-0.0110191									0.00948476
							-0.0162199	-0.0476483	-0.0138419	0.00674381	-0.0208482	0.0203963									-0.0224482	-0.028943	-0.0192279	-0.0283027	-0.0363252	-0.0291085									0.00188758	-0.0124403	-0.00851821	-0.00115892	-0.015242	-0.0110405									0.00949784
							-0.0162112	-0.0476607	-0.0138688	0.00676542	-0.0208403	0.0204375									-0.0225182	-0.0289954	-0.0193046	-0.0283733	-0.036415	-0.029193									0.00187983	-0.0124695	-0.00854556	-0.00117627	-0.0152731	-0.0110619									0.00951091
							-0.0162025	-0.0476729	-0.0138957	0.00678703	-0.0208322	0.0204788									-0.0225883	-0.0290477	-0.0193813	-0.0284438	-0.0365047	-0.0292775									0.00187207	-0.0124987	-0.00857291	-0.00119362	-0.0153041	-0.0110832									0.00952396
							-0.0161937	-0.0476851	-0.0139225	0.00680863	-0.0208241	0.02052									-0.0226583	-0.0291001	-0.019458	-0.0285143	-0.0365943	-0.029362									0.0018643	-0.012528	-0.00860025	-0.00121098	-0.0153351	-0.0111046									0.009537
							-0.0161849	-0.0476971	-0.0139493	0.00683024	-0.020816	0.0205612									-0.0227283	-0.0291524	-0.0195347	-0.0285847	-0.036684	-0.0294464									0.00185653	-0.0125572	-0.00862759	-0.00122835	-0.0153661	-0.0111259									0.00955003
							-0.016176	-0.0477091	-0.013976	0.00685184	-0.0208077	0.0206024									-0.0227983	-0.0292047	-0.0196114	-0.0286551	-0.0367736	-0.0295308									0.00184874	-0.0125864	-0.00865493	-0.00124573	-0.0153971	-0.0111473									0.00956305
							-0.0161671	-0.0477209	-0.0140027	0.00687344	-0.0207994	0.0206436									-0.0228683	-0.0292569	-0.019688	-0.0287255	-0.0368632	-0.0296152									0.00184096	-0.0126156	-0.00868227	-0.00126312	-0.015428	-0.0111686									0.00957606
							-0.0161581	-0.0477326	-0.0140294	0.00689504	-0.020791	0.0206847									-0.0229383	-0.0293092	-0.0197647	-0.0287959	-0.0369528	-0.0296995									0.00183316	-0.0126448	-0.0087096	-0.00128051	-0.015459	-0.0111899									0.00958905
							-0.016149	-0.0477441	-0.0140561	0.00691664	-0.0207826	0.0207259									-0.0230082	-0.0293614	-0.0198413	-0.0288663	-0.0370424	-0.0297838									0.00182536	-0.012674	-0.00873692	-0.00129791	-0.0154899	-0.0112112									0.00960203
							-0.0161399	-0.0477556	-0.0140827	0.00693824	-0.020774	0.020767									-0.0230782	-0.0294136	-0.0199179	-0.0289366	-0.037132	-0.0298681									0.00181755	-0.0127031	-0.00876424	-0.00131532	-0.0155209	-0.0112324									0.009615
							-0.0161307	-0.0477669	-0.0141093	0.00695984	-0.0207654	0.0208081									-0.0231482	-0.0294657	-0.0199945	-0.0290069	-0.0372215	-0.0299524									0.00180974	-0.0127323	-0.00879156	-0.00133273	-0.0155518	-0.0112537									0.00962796
							-0.0161215	-0.0477781	-0.0141359	0.00698143	-0.0207567	0.0208492									-0.0232182	-0.0295178	-0.0200711	-0.0290771	-0.037311	-0.0300366									0.00180192	-0.0127614	-0.00881887	-0.00135016	-0.0155827	-0.011275									0.0096409
							-0.0161122	-0.0477891	-0.0141624	0.00700302	-0.0207479	0.0208903									-0.0232881	-0.0295699	-0.0201477	-0.0291474	-0.0374005	-0.0301209									0.00179409	-0.0127905	-0.00884618	-0.00136759	-0.0156136	-0.0112962									0.00965383
							-0.0161028	-0.0478001	-0.0141889	0.00702462	-0.0207391	0.0209314									-0.0233581	-0.029622	-0.0202243	-0.0292176	-0.03749	-0.030205									0.00178625	-0.0128196	-0.00887349	-0.00138503	-0.0156444	-0.0113174									0.00966675
							-0.0160934	-0.0478109	-0.0142153	0.00704621	-0.0207302	0.0209724									-0.023428	-0.0296741	-0.0203009	-0.0292877	-0.0375794	-0.0302892									0.00177841	-0.0128487	-0.00890079	-0.00140247	-0.0156753	-0.0113387									0.00967966
							-0.0160839	-0.0478216	-0.0142417	0.0070678	-0.0207212	0.0210135									-0.0234979	-0.0297261	-0.0203775	-0.0293579	-0.0376689	-0.0303733									0.00177056	-0.0128778	-0.00892809	-0.00141993	-0.0157061	-0.0113599									0.00969255
							-0.0160744	-0.0478321	-0.0142681	0.00708939	-0.0207121	0.0210545									-0.0235679	-0.0297781	-0.020454	-0.029428	-0.0377583	-0.0304574									0.0017627	-0.0129069	-0.00895538	-0.00143739	-0.015737	-0.0113811									0.00970544
							-0.0160648	-0.0478426	-0.0142945	0.00711098	-0.020703	0.0210955									-0.0236378	-0.0298301	-0.0205306	-0.0294981	-0.0378477	-0.0305415									0.00175484	-0.012936	-0.00898267	-0.00145486	-0.0157678	-0.0114022									0.00971831
							-0.0160551	-0.0478529	-0.0143208	0.00713256	-0.0206937	0.0211365									-0.0237077	-0.029882	-0.0206071	-0.0295681	-0.037937	-0.0306255									0.00174697	-0.012965	-0.00900995	-0.00147234	-0.0157986	-0.0114234									0.00973116
							-0.0160453	-0.0478631	-0.014347	0.00715415	-0.0206844	0.0211775									-0.0237776	-0.029934	-0.0206836	-0.0296382	-0.0380264	-0.0307095									0.00173909	-0.0129941	-0.00903724	-0.00148982	-0.0158294	-0.0114446									0.00974401
							-0.0160355	-0.0478731	-0.0143733	0.00717573	-0.020675	0.0212185									-0.0238475	-0.0299858	-0.0207601	-0.0297082	-0.0381157	-0.0307935									0.00173121	-0.0130231	-0.00906451	-0.00150732	-0.0158602	-0.0114657									0.00975684
							-0.0160257	-0.0478831	-0.0143995	0.00719732	-0.0206655	0.0212595									-0.0239174	-0.0300377	-0.0208366	-0.0297781	-0.038205	-0.0308774									0.00172332	-0.0130521	-0.00909178	-0.00152482	-0.0158909	-0.0114868									0.00976966
							-0.0160157	-0.0478928	-0.0144257	0.0072189	-0.020656	0.0213004									-0.0239873	-0.0300896	-0.0209131	-0.0298481	-0.0382943	-0.0309613									0.00171542	-0.0130811	-0.00911905	-0.00154233	-0.0159217	-0.011508									0.00978247
							-0.0160057	-0.0479025	-0.0144518	0.00724048	-0.0206464	0.0213414									-0.0240572	-0.0301414	-0.0209896	-0.029918	-0.0383836	-0.0310452									0.00170751	-0.0131101	-0.00914632	-0.00155985	-0.0159524	-0.0115291									0.00979526
							-0.0159957	-0.047912	-0.0144779	0.00726206	-0.0206367	0.0213823									-0.024127	-0.0301932	-0.0210661	-0.0299879	-0.0384728	-0.031129									0.0016996	-0.0131391	-0.00917357	-0.00157737	-0.0159831	-0.0115502									0.00980804
							-0.0159855	-0.0479214	-0.0145039	0.00728364	-0.0206269	0.0214232									-0.0241969	-0.0302449	-0.0211425	-0.0300577	-0.038562	-0.0312128									0.00169168	-0.013168	-0.00920083	-0.0015949	-0.0160138	-0.0115713									0.00982081
							-0.0159753	-0.0479307	-0.0145299	0.00730521	-0.020617	0.0214641									-0.0242668	-0.0302967	-0.021219	-0.0301275	-0.0386512	-0.0312966									0.00168376	-0.013197	-0.00922808	-0.00161245	-0.0160445	-0.0115923									0.00983357
							-0.0159651	-0.0479398	-0.0145559	0.00732679	-0.020607	0.021505									-0.0243366	-0.0303484	-0.0212954	-0.0301973	-0.0387404	-0.0313804									0.00167583	-0.0132259	-0.00925533	-0.00163	-0.0160752	-0.0116134									0.00984631
							-0.0159547	-0.0479488	-0.0145818	0.00734837	-0.020597	0.0215458									-0.0244065	-0.0304001	-0.0213718	-0.0302671	-0.0388296	-0.0314641									0.00166789	-0.0132548	-0.00928257	-0.00164755	-0.0161058	-0.0116344									0.00985904
							-0.0159443	-0.0479577	-0.0146077	0.00736994	-0.0205868	0.0215867									-0.0244763	-0.0304517	-0.0214482	-0.0303368	-0.0389187	-0.0315478									0.00165994	-0.0132837	-0.0093098	-0.00166512	-0.0161365	-0.0116555									0.00987176
							-0.0159338	-0.0479664	-0.0146336	0.00739151	-0.0205766	0.0216275									-0.0245462	-0.0305034	-0.0215246	-0.0304065	-0.0390078	-0.0316314									0.00165199	-0.0133126	-0.00933704	-0.00168269	-0.0161671	-0.0116765									0.00988446
							-0.0159233	-0.047975	-0.0146594	0.00741308	-0.0205663	0.0216683									-0.024616	-0.030555	-0.021601	-0.0304761	-0.0390969	-0.0317151									0.00164403	-0.0133415	-0.00936426	-0.00170027	-0.0161977	-0.0116975									0.00989715
							-0.0159127	-0.0479835	-0.0146852	0.00743466	-0.0205559	0.0217091									-0.0246858	-0.0306065	-0.0216774	-0.0305458	-0.039186	-0.0317986									0.00163606	-0.0133704	-0.00939149	-0.00171787	-0.0162283	-0.0117185									0.00990983
							-0.015902	-0.0479918	-0.0147109	0.00745622	-0.0205455	0.0217499									-0.0247556	-0.0306581	-0.0217537	-0.0306153	-0.0392751	-0.0318822									0.00162809	-0.0133992	-0.00941871	-0.00173546	-0.0162589	-0.0117395									0.0099225
							-0.0158913	-0.048	-0.0147366	0.00747779	-0.0205349	0.0217907									-0.0248254	-0.0307096	-0.02183	-0.0306849	-0.0393641	-0.0319657									0.00162011	-0.0134281	-0.00944592	-0.00175307	-0.0162895	-0.0117604									0.00993515
							-0.0158805	-0.048008	-0.0147623	0.00749936	-0.0205243	0.0218315									-0.0248952	-0.0307611	-0.0219064	-0.0307544	-0.0394531	-0.0320492									0.00161212	-0.0134569	-0.00947313	-0.00177068	-0.01632	-0.0117814									0.00994779
							-0.0158696	-0.0480159	-0.0147879	0.00752093	-0.0205136	0.0218723									-0.024965	-0.0308126	-0.0219827	-0.0308239	-0.0395421	-0.0321326									0.00160413	-0.0134857	-0.00950034	-0.00178831	-0.0163506	-0.0118023									0.00996042
							-0.0158586	-0.0480237	-0.0148135	0.00754249	-0.0205027	0.021913									-0.0250348	-0.030864	-0.022059	-0.0308934	-0.0396311	-0.0322161									0.00159613	-0.0135145	-0.00952754	-0.00180594	-0.0163811	-0.0118233									0.00997303
							-0.0158476	-0.0480313	-0.014839	0.00756406	-0.0204918	0.0219537									-0.0251046	-0.0309155	-0.0221353	-0.0309628	-0.03972	-0.0322994									0.00158812	-0.0135433	-0.00955473	-0.00182358	-0.0164116	-0.0118442									0.00998564
							-0.0158365	-0.0480388	-0.0148645	0.00758562	-0.0204808	0.0219944									-0.0251744	-0.0309669	-0.0222115	-0.0310322	-0.039809	-0.0323828									0.0015801	-0.0135721	-0.00958192	-0.00184123	-0.0164421	-0.0118651									0.00999822
							-0.0158253	-0.0480461	-0.0148899	0.00760718	-0.0204698	0.0220351									-0.0252442	-0.0310182	-0.0222878	-0.0311016	-0.0398979	-0.0324661									0.00157208	-0.0136009	-0.00960911	-0.00185888	-0.0164726	-0.011886									0.0100108
							-0.0158141	-0.0480533	-0.0149153	0.00762874	-0.0204586	0.0220758									-0.0253139	-0.0310696	-0.022364	-0.0311709	-0.0399868	-0.0325494									0.00156405	-0.0136296	-0.00963629	-0.00187655	-0.0165031	-0.0119069									0.0100234
							-0.0158027	-0.0480603	-0.0149407	0.0076503	-0.0204473	0.0221165									-0.0253837	-0.0311209	-0.0224403	-0.0312402	-0.0400756	-0.0326326									0.00155602	-0.0136584	-0.00966347	-0.00189422	-0.0165335	-0.0119277									0.0100359
							-0.0157914	-0.0480672	-0.014966	0.00767186	-0.020436	0.0221572									-0.0254534	-0.0311722	-0.0225165	-0.0313095	-0.0401645	-0.0327158									0.00154797	-0.0136871	-0.00969064	-0.0019119	-0.016564	-0.0119486									0.0100484
							-0.0157799	-0.048074	-0.0149913	0.00769342	-0.0204245	0.0221978									-0.0255232	-0.0312234	-0.0225927	-0.0313787	-0.0402533	-0.032799									0.00153992	-0.0137158	-0.00971781	-0.00192959	-0.0165944	-0.0119694									0.010061
							-0.0157683	-0.0480806	-0.0150165	0.00771497	-0.020413	0.0222385									-0.0255929	-0.0312747	-0.0226688	-0.0314479	-0.0403421	-0.0328821									0.00153187	-0.0137445	-0.00974497	-0.00194729	-0.0166248	-0.0119902									0.0100735
							-0.0157567	-0.0480871	-0.0150417	0.00773653	-0.0204014	0.0222791									-0.0256626	-0.0313259	-0.022745	-0.0315171	-0.0404309	-0.0329652									0.0015238	-0.0137732	-0.00977213	-0.001965	-0.0166552	-0.0120111									0.010086
							-0.015745	-0.0480934	-0.0150669	0.00775808	-0.0203896	0.0223197									-0.0257324	-0.0313771	-0.0228212	-0.0315862	-0.0405197	-0.0330483									0.00151573	-0.0138018	-0.00979928	-0.00198272	-0.0166856	-0.0120319									0.0100985
							-0.0157333	-0.0480996	-0.0150919	0.00777964	-0.0203778	0.0223603									-0.0258021	-0.0314282	-0.0228973	-0.0316553	-0.0406084	-0.0331313									0.00150765	-0.0138305	-0.00982643	-0.00200044	-0.0167159	-0.0120526									0.0101109
							-0.0157214	-0.0481056	-0.015117	0.00780119	-0.0203659	0.0224009									-0.0258718	-0.0314794	-0.0229734	-0.0317244	-0.0406971	-0.0332143									0.00149957	-0.0138591	-0.00985357	-0.00201817	-0.0167463	-0.0120734									0.0101234
							-0.0157095	-0.0481115	-0.015142	0.00782274	-0.0203539	0.0224414									-0.0259415	-0.0315305	-0.0230495	-0.0317934	-0.0407858	-0.0332972									0.00149148	-0.0138877	-0.0098807	-0.00203591	-0.0167766	-0.0120942									0.0101358
							-0.0156975	-0.0481173	-0.015167	0.00784429	-0.0203418	0.022482									-0.0260112	-0.0315816	-0.0231256	-0.0318624	-0.0408745	-0.0333801									0.00148338	-0.0139163	-0.00990784	-0.00205366	-0.016807	-0.0121149									0.0101482
							-0.0156855	-0.0481228	-0.0151919	0.00786584	-0.0203296	0.0225225									-0.0260809	-0.0316326	-0.0232017	-0.0319314	-0.0409632	-0.033463									0.00147528	-0.0139449	-0.00993496	-0.00207142	-0.0168373	-0.0121357									0.0101607
							-0.0156733	-0.0481283	-0.0152168	0.00788739	-0.0203173	0.0225631									-0.0261506	-0.0316836	-0.0232777	-0.0320003	-0.0410518	-0.0335459									0.00146716	-0.0139735	-0.00996209	-0.00208919	-0.0168675	-0.0121564									0.0101731
							-0.0156611	-0.0481336	-0.0152416	0.00790894	-0.020305	0.0226036									-0.0262202	-0.0317346	-0.0233538	-0.0320692	-0.0411405	-0.0336287									0.00145904	-0.0140021	-0.0099892	-0.00210697	-0.0168978	-0.0121771									0.0101855
							-0.0156488	-0.0481387	-0.0152664	0.00793049	-0.0202925	0.0226441									-0.0262899	-0.0317856	-0.0234298	-0.032138	-0.0412291	-0.0337114									0.00145092	-0.0140306	-0.0100163	-0.00212475	-0.0169281	-0.0121978									0.0101978
							-0.0156364	-0.0481437	-0.0152911	0.00795203	-0.0202799	0.0226846									-0.0263596	-0.0318365	-0.0235058	-0.0322068	-0.0413176	-0.0337941									0.00144278	-0.0140592	-0.0100434	-0.00214255	-0.0169583	-0.0122184									0.0102102
							-0.015624	-0.0481485	-0.0153158	0.00797358	-0.0202672	0.0227251									-0.0264292	-0.0318875	-0.0235818	-0.0322756	-0.0414062	-0.0338768									0.00143464	-0.0140877	-0.0100705	-0.00216035	-0.0169886	-0.0122391									0.0102225
							-0.0156114	-0.0481532	-0.0153404	0.00799512	-0.0202545	0.0227655									-0.0264989	-0.0319384	-0.0236578	-0.0323444	-0.0414947	-0.0339595									0.0014265	-0.0141162	-0.0100976	-0.00217816	-0.0170188	-0.0122598									0.0102349
							-0.0155988	-0.0481577	-0.015365	0.00801666	-0.0202416	0.022806									-0.0265685	-0.0319892	-0.0237337	-0.0324131	-0.0415833	-0.0340421									0.00141834	-0.0141447	-0.0101247	-0.00219598	-0.017049	-0.0122804									0.0102472
							-0.0155861	-0.0481621	-0.0153895	0.0080382	-0.0202286	0.0228464									-0.0266382	-0.0320401	-0.0238097	-0.0324818	-0.0416718	-0.0341246									0.00141018	-0.0141732	-0.0101518	-0.00221381	-0.0170792	-0.012301									0.0102595
							-0.0155733	-0.0481663	-0.015414	0.00805974	-0.0202156	0.0228868									-0.0267078	-0.0320909	-0.0238856	-0.0325504	-0.0417602	-0.0342071									0.00140201	-0.0142017	-0.0101789	-0.00223165	-0.0171093	-0.0123216									0.0102718
							-0.0155605	-0.0481704	-0.0154385	0.00808128	-0.0202024	0.0229273									-0.0267774	-0.0321417	-0.0239615	-0.032619	-0.0418487	-0.0342896									0.00139384	-0.0142301	-0.010206	-0.00224949	-0.0171395	-0.0123422									0.0102841
							-0.0155475	-0.0481743	-0.0154628	0.00810282	-0.0201891	0.0229677									-0.026847	-0.0321924	-0.0240374	-0.0326876	-0.0419371	-0.0343721									0.00138566	-0.0142585	-0.010233	-0.00226735	-0.0171696	-0.0123628									0.0102963
							-0.0155345	-0.048178	-0.0154872	0.00812436	-0.0201758	0.023008									-0.0269166	-0.0322432	-0.0241132	-0.0327561	-0.0420255	-0.0344545									0.00137747	-0.014287	-0.0102601	-0.00228521	-0.0171997	-0.0123834									0.0103086
							-0.0155214	-0.0481816	-0.0155115	0.0081459	-0.0201623	0.0230484									-0.0269863	-0.0322939	-0.0241891	-0.0328246	-0.0421139	-0.0345368									0.00136927	-0.0143154	-0.0102871	-0.00230308	-0.0172299	-0.0124039									0.0103208
							-0.0155082	-0.048185	-0.0155357	0.00816744	-0.0201487	0.0230888									-0.0270558	-0.0323445	-0.0242649	-0.032893	-0.0422023	-0.0346191									0.00136107	-0.0143437	-0.0103142	-0.00232097	-0.0172599	-0.0124245									0.010333
							-0.015495	-0.0481883	-0.0155599	0.00818897	-0.020135	0.0231291									-0.0271254	-0.0323952	-0.0243407	-0.0329614	-0.0422907	-0.0347014									0.00135286	-0.0143721	-0.0103413	-0.00233886	-0.01729	-0.012445									0.0103453
							-0.0154816	-0.0481914	-0.0155841	0.00821051	-0.0201213	0.0231695									-0.027195	-0.0324458	-0.0244165	-0.0330298	-0.042379	-0.0347837									0.00134464	-0.0144005	-0.0103683	-0.00235676	-0.0173201	-0.0124655									0.0103574
							-0.0154682	-0.0481944	-0.0156081	0.00823204	-0.0201074	0.0232098									-0.0272646	-0.0324964	-0.0244923	-0.0330981	-0.0424673	-0.0348659									0.00133642	-0.0144288	-0.0103953	-0.00237467	-0.0173501	-0.012486									0.0103696
							-0.0154547	-0.0481972	-0.0156322	0.00825357	-0.0200934	0.0232501									-0.0273342	-0.032547	-0.024568	-0.0331664	-0.0425556	-0.034948									0.00132819	-0.0144572	-0.0104224	-0.00239259	-0.0173802	-0.0125065									0.0103818
							-0.0154411	-0.0481998	-0.0156562	0.0082751	-0.0200793	0.0232904									-0.0274037	-0.0325975	-0.0246438	-0.0332347	-0.0426439	-0.0350301									0.00131995	-0.0144855	-0.0104494	-0.00241051	-0.0174102	-0.0125269									0.010394
							-0.0154274	-0.0482023	-0.0156801	0.00829663	-0.0200651	0.0233307									-0.0274733	-0.0326481	-0.0247195	-0.0333029	-0.0427321	-0.0351122									0.00131171	-0.0145138	-0.0104764	-0.00242845	-0.0174402	-0.0125474									0.0104061
							-0.0154136	-0.0482046	-0.015704	0.00831816	-0.0200508	0.023371									-0.0275428	-0.0326986	-0.0247952	-0.0333711	-0.0428204	-0.0351942									0.00130346	-0.0145421	-0.0105034	-0.0024464	-0.0174702	-0.0125678									0.0104182
							-0.0153998	-0.0482067	-0.0157278	0.00833969	-0.0200364	0.0234112									-0.0276124	-0.032749	-0.0248708	-0.0334393	-0.0429086	-0.0352762									0.0012952	-0.0145703	-0.0105304	-0.00246435	-0.0175001	-0.0125883									0.0104303
							-0.0153858	-0.0482087	-0.0157516	0.00836122	-0.0200219	0.0234515									-0.0276819	-0.0327995	-0.0249465	-0.0335074	-0.0429968	-0.0353581									0.00128693	-0.0145986	-0.0105574	-0.00248232	-0.0175301	-0.0126087									0.0104424
							-0.0153718	-0.0482105	-0.0157753	0.00838275	-0.0200073	0.0234917									-0.0277515	-0.0328499	-0.0250221	-0.0335754	-0.0430849	-0.03544									0.00127866	-0.0146268	-0.0105844	-0.00250029	-0.01756	-0.0126291									0.0104545
							-0.0153577	-0.0482121	-0.015799	0.00840428	-0.0199926	0.0235319									-0.027821	-0.0329003	-0.0250978	-0.0336435	-0.0431731	-0.0355219									0.00127038	-0.014655	-0.0106114	-0.00251827	-0.0175899	-0.0126494									0.0104666
							-0.0153435	-0.0482136	-0.0158226	0.0084258	-0.0199778	0.0235721									-0.0278905	-0.0329506	-0.0251734	-0.0337115	-0.0432612	-0.0356037									0.00126209	-0.0146832	-0.0106384	-0.00253626	-0.0176198	-0.0126698									0.0104786
							-0.0153292	-0.0482149	-0.0158462	0.00844733	-0.0199629	0.0236123									-0.02796	-0.033001	-0.0252489	-0.0337794	-0.0433493	-0.0356855									0.0012538	-0.0147114	-0.0106654	-0.00255427	-0.0176497	-0.0126902									0.0104907
							-0.0153149	-0.0482161	-0.0158697	0.00846885	-0.0199478	0.0236525									-0.0280295	-0.0330513	-0.0253245	-0.0338473	-0.0434374	-0.0357672									0.0012455	-0.0147396	-0.0106924	-0.00257228	-0.0176796	-0.0127105									0.0105027
							-0.0153004	-0.0482171	-0.0158932	0.00849038	-0.0199327	0.0236927									-0.028099	-0.0331015	-0.0254	-0.0339152	-0.0435255	-0.0358489									0.00123719	-0.0147678	-0.0107193	-0.0025903	-0.0177095	-0.0127308									0.0105147
							-0.0152858	-0.0482179	-0.0159166	0.0085119	-0.0199174	0.0237328									-0.0281685	-0.0331518	-0.0254755	-0.033983	-0.0436135	-0.0359305									0.00122888	-0.0147959	-0.0107463	-0.00260833	-0.0177393	-0.0127511									0.0105267
							-0.0152712	-0.0482185	-0.0159399	0.00853342	-0.019902	0.023773									-0.028238	-0.033202	-0.025551	-0.0340508	-0.0437016	-0.0360121									0.00122056	-0.014824	-0.0107733	-0.00262636	-0.0177691	-0.0127714									0.0105387
							-0.0152565	-0.048219	-0.0159632	0.00855494	-0.0198866	0.0238131									-0.0283075	-0.0332522	-0.0256265	-0.0341186	-0.0437896	-0.0360936									0.00121223	-0.0148521	-0.0108002	-0.00264441	-0.0177989	-0.0127917									0.0105507
							-0.0152417	-0.0482193	-0.0159864	0.00857646	-0.019871	0.0238532									-0.0283769	-0.0333024	-0.025702	-0.0341863	-0.0438775	-0.0361751									0.00120389	-0.0148802	-0.0108272	-0.00266247	-0.0178287	-0.012812									0.0105626
							-0.0152268	-0.0482194	-0.0160096	0.00859798	-0.0198553	0.0238934									-0.0284464	-0.0333525	-0.0257774	-0.034254	-0.0439655	-0.0362566									0.00119555	-0.0149083	-0.0108541	-0.00268054	-0.0178585	-0.0128322									0.0105746
							-0.0152118	-0.0482194	-0.0160327	0.0086195	-0.0198394	0.0239335									-0.0285159	-0.0334027	-0.0258528	-0.0343216	-0.0440535	-0.036338									0.0011872	-0.0149364	-0.010881	-0.00269861	-0.0178883	-0.0128525									0.0105865
							-0.0151967	-0.0482192	-0.0160558	0.00864102	-0.0198235	0.0239735									-0.0285853	-0.0334528	-0.0259282	-0.0343892	-0.0441414	-0.0364193									0.00117884	-0.0149644	-0.010908	-0.0027167	-0.017918	-0.0128727									0.0105984
							-0.0151815	-0.0482188	-0.0160788	0.00866253	-0.0198075	0.0240136									-0.0286548	-0.0335028	-0.0260035	-0.0344568	-0.0442293	-0.0365007									0.00117048	-0.0149924	-0.0109349	-0.00273479	-0.0179478	-0.0128929									0.0106103
							-0.0151662	-0.0482183	-0.0161018	0.00868405	-0.0197913	0.0240537									-0.0287242	-0.0335529	-0.0260789	-0.0345243	-0.0443172	-0.0365819									0.00116211	-0.0150205	-0.0109618	-0.0027529	-0.0179775	-0.0129131									0.0106222
							-0.0151509	-0.0482175	-0.0161247	0.00870557	-0.0197751	0.0240937									-0.0287936	-0.0336029	-0.0261542	-0.0345917	-0.044405	-0.0366632									0.00115373	-0.0150484	-0.0109887	-0.00277101	-0.0180072	-0.0129332									0.0106341
							-0.0151354	-0.0482166	-0.0161475	0.00872708	-0.0197587	0.0241338									-0.028863	-0.0336529	-0.0262295	-0.0346592	-0.0444929	-0.0367443									0.00114535	-0.0150764	-0.0110156	-0.00278914	-0.0180369	-0.0129534									0.0106459
							-0.0151199	-0.0482155	-0.0161703	0.00874859	-0.0197422	0.0241738									-0.0289325	-0.0337028	-0.0263048	-0.0347265	-0.0445807	-0.0368255									0.00113696	-0.0151044	-0.0110425	-0.00280727	-0.0180665	-0.0129736									0.0106578
							-0.0151042	-0.0482143	-0.016193	0.00877011	-0.0197256	0.0242138									-0.0290019	-0.0337527	-0.02638	-0.0347939	-0.0446685	-0.0369065									0.00112856	-0.0151323	-0.0110694	-0.00282542	-0.0180962	-0.0129937									0.0106696
							-0.0150885	-0.0482129	-0.0162157	0.00879162	-0.0197089	0.0242538									-0.0290713	-0.0338027	-0.0264553	-0.0348612	-0.0447563	-0.0369876									0.00112015	-0.0151603	-0.0110963	-0.00284357	-0.0181258	-0.0130138									0.0106814
							-0.0150727	-0.0482113	-0.0162383	0.00881313	-0.019692	0.0242938									-0.0291407	-0.0338525	-0.0265305	-0.0349285	-0.044844	-0.0370686									0.00111174	-0.0151882	-0.0111232	-0.00286173	-0.0181554	-0.0130339									0.0106932
							-0.0150568	-0.0482095	-0.0162608	0.00883464	-0.0196751	0.0243338									-0.0292101	-0.0339024	-0.0266056	-0.0349957	-0.0449318	-0.0371495									0.00110332	-0.0152161	-0.0111501	-0.0028799	-0.018185	-0.013054									0.010705
							-0.0150408	-0.0482075	-0.0162833	0.00885615	-0.019658	0.0243737									-0.0292795	-0.0339522	-0.0266808	-0.0350628	-0.0450195	-0.0372304									0.00109489	-0.015244	-0.0111769	-0.00289809	-0.0182146	-0.0130741									0.0107167
							-0.0150246	-0.0482054	-0.0163057	0.00887766	-0.0196408	0.0244137									-0.0293488	-0.034002	-0.0267559	-0.03513	-0.0451072	-0.0373112									0.00108646	-0.0152718	-0.0112038	-0.00291628	-0.0182442	-0.0130941									0.0107285
							-0.0150084	-0.048203	-0.0163281	0.00889917	-0.0196235	0.0244536									-0.0294182	-0.0340518	-0.0268311	-0.0351971	-0.0451949	-0.037392									0.00107802	-0.0152997	-0.0112307	-0.00293448	-0.0182737	-0.0131141									0.0107402
							-0.0149921	-0.0482005	-0.0163504	0.00892068	-0.0196061	0.0244936									-0.0294876	-0.0341015	-0.0269061	-0.0352641	-0.0452825	-0.0374728									0.00106957	-0.0153275	-0.0112575	-0.00295269	-0.0183033	-0.0131342									0.0107519
							-0.0149758	-0.0481979	-0.0163726	0.00894219	-0.0195885	0.0245335									-0.0295569	-0.0341512	-0.0269812	-0.0353311	-0.0453702	-0.0375534									0.00106111	-0.0153553	-0.0112843	-0.00297091	-0.0183328	-0.0131542									0.0107637
							-0.0149593	-0.048195	-0.0163948	0.00896369	-0.0195709	0.0245734									-0.0296263	-0.0342009	-0.0270562	-0.0353981	-0.0454578	-0.0376341									0.00105265	-0.0153831	-0.0113112	-0.00298915	-0.0183623	-0.0131742									0.0107753
							-0.0149427	-0.0481919	-0.016417	0.0089852	-0.0195531	0.0246133									-0.0296956	-0.0342506	-0.0271313	-0.035465	-0.0455454	-0.0377147									0.00104418	-0.0154109	-0.011338	-0.00300739	-0.0183918	-0.0131941									0.010787
							-0.014926	-0.0481887	-0.016439	0.00900671	-0.0195352	0.0246531									-0.029765	-0.0343002	-0.0272063	-0.0355319	-0.045633	-0.0377952									0.00103571	-0.0154386	-0.0113648	-0.00302564	-0.0184212	-0.0132141									0.0107987
							-0.0149092	-0.0481853	-0.016461	0.00902821	-0.0195172	0.024693									-0.0298343	-0.0343498	-0.0272812	-0.0355987	-0.0457205	-0.0378757									0.00102722	-0.0154664	-0.0113917	-0.0030439	-0.0184507	-0.0132341									0.0108103
							-0.0148923	-0.0481817	-0.016483	0.00904972	-0.019499	0.0247329									-0.0299036	-0.0343994	-0.0273562	-0.0356655	-0.0458081	-0.0379562									0.00101873	-0.0154941	-0.0114185	-0.00306217	-0.0184801	-0.013254									0.010822
							-0.0148753	-0.0481779	-0.0165048	0.00907122	-0.0194808	0.0247727									-0.0299729	-0.034449	-0.0274311	-0.0357322	-0.0458956	-0.0380366									0.00101024	-0.0155218	-0.0114453	-0.00308045	-0.0185096	-0.0132739									0.0108336
							-0.0148583	-0.0481739	-0.0165266	0.00909272	-0.0194624	0.0248126									-0.0300422	-0.0344985	-0.027506	-0.0357989	-0.0459831	-0.0381169									0.00100173	-0.0155495	-0.0114721	-0.00309874	-0.018539	-0.0132938									0.0108452
							-0.0148411	-0.0481698	-0.0165484	0.00911422	-0.0194439	0.0248524									-0.0301115	-0.034548	-0.0275808	-0.0358656	-0.0460705	-0.0381972									0.000993222	-0.0155772	-0.0114989	-0.00311704	-0.0185684	-0.0133137									0.0108568
							-0.0148238	-0.0481655	-0.0165701	0.00913573	-0.0194252	0.0248922									-0.0301808	-0.0345975	-0.0276557	-0.0359322	-0.046158	-0.0382774									0.000984703	-0.0156048	-0.0115256	-0.00313535	-0.0185977	-0.0133335									0.0108684
							-0.0148064	-0.0481609	-0.0165917	0.00915723	-0.0194065	0.024932									-0.0302501	-0.0346469	-0.0277305	-0.0359988	-0.0462454	-0.0383576									0.000976178	-0.0156325	-0.0115524	-0.00315367	-0.0186271	-0.0133534									0.0108799
							-0.014789	-0.0481562	-0.0166133	0.00917873	-0.0193876	0.0249718									-0.0303194	-0.0346963	-0.0278053	-0.0360653	-0.0463328	-0.0384378									0.000967645	-0.0156601	-0.0115792	-0.00317201	-0.0186564	-0.0133732									0.0108915
							-0.0147714	-0.0481513	-0.0166348	0.00920023	-0.0193686	0.0250115									-0.0303887	-0.0347457	-0.0278801	-0.0361318	-0.0464202	-0.0385179									0.000959106	-0.0156877	-0.011606	-0.00319035	-0.0186857	-0.0133931									0.010903
							-0.0147537	-0.0481462	-0.0166562	0.00922173	-0.0193495	0.0250513									-0.030458	-0.0347951	-0.0279548	-0.0361982	-0.0465076	-0.0385979									0.000950559	-0.0157153	-0.0116327	-0.0032087	-0.018715	-0.0134129									0.0109145
							-0.0147359	-0.0481409	-0.0166776	0.00924322	-0.0193302	0.0250911									-0.0305272	-0.0348444	-0.0280295	-0.0362646	-0.046595	-0.0386779									0.000942006	-0.0157429	-0.0116595	-0.00322706	-0.0187443	-0.0134326									0.010926
							-0.0147181	-0.0481355	-0.0166989	0.00926472	-0.0193108	0.0251308									-0.0305965	-0.0348938	-0.0281042	-0.0363309	-0.0466823	-0.0387578									0.000933445	-0.0157704	-0.0116862	-0.00324543	-0.0187736	-0.0134524									0.0109375
							-0.0147001	-0.0481298	-0.0167201	0.00928622	-0.0192913	0.0251705									-0.0306657	-0.034943	-0.0281789	-0.0363972	-0.0467696	-0.0388377									0.000924877	-0.015798	-0.011713	-0.00326381	-0.0188029	-0.0134722									0.0109489
							-0.014682	-0.0481239	-0.0167413	0.00930772	-0.0192717	0.0252103									-0.030735	-0.0349923	-0.0282535	-0.0364635	-0.0468569	-0.0389175									0.000916302	-0.0158255	-0.0117397	-0.00328221	-0.0188321	-0.0134919									0.0109604
							-0.0146638	-0.0481179	-0.0167624	0.00932921	-0.0192519	0.02525									-0.0308042	-0.0350415	-0.0283281	-0.0365297	-0.0469442	-0.0389973									0.00090772	-0.015853	-0.0117664	-0.00330061	-0.0188613	-0.0135116									0.0109718
							-0.0146455	-0.0481117	-0.0167834	0.00935071	-0.019232	0.0252897									-0.0308734	-0.0350907	-0.0284027	-0.0365958	-0.0470314	-0.039077									0.000899131	-0.0158804	-0.0117931	-0.00331902	-0.0188905	-0.0135313									0.0109832
							-0.0146271	-0.0481052	-0.0168044	0.0093722	-0.019212	0.0253293									-0.0309427	-0.0351399	-0.0284772	-0.0366619	-0.0471187	-0.0391566									0.000890535	-0.0159079	-0.0118198	-0.00333744	-0.0189197	-0.013551									0.0109947
							-0.0146086	-0.0480986	-0.0168253	0.0093937	-0.0191919	0.025369									-0.0310119	-0.0351891	-0.0285518	-0.036728	-0.0472059	-0.0392363									0.000881932	-0.0159354	-0.0118466	-0.00335588	-0.0189489	-0.0135707									0.011006
							-0.01459	-0.0480918	-0.0168461	0.00941519	-0.0191716	0.0254087									-0.0310811	-0.0352382	-0.0286263	-0.036794	-0.0472931	-0.0393158									0.000873321	-0.0159628	-0.0118733	-0.00337432	-0.018978	-0.0135904									0.0110174
							-0.0145713	-0.0480848	-0.0168669	0.00943669	-0.0191512	0.0254483									-0.0311503	-0.0352873	-0.0287007	-0.03686	-0.0473802	-0.0393953									0.000864704	-0.0159902	-0.0118999	-0.00339278	-0.0190072	-0.01361									0.0110288
							-0.0145525	-0.0480775	-0.0168876	0.00945818	-0.0191306	0.025488									-0.0312195	-0.0353364	-0.0287752	-0.0369259	-0.0474674	-0.0394748									0.00085608	-0.0160176	-0.0119266	-0.00341124	-0.0190363	-0.0136296									0.0110401
							-0.0145336	-0.0480701	-0.0169082	0.00947967	-0.01911	0.0255276									-0.0312887	-0.0353854	-0.0288496	-0.0369918	-0.0475545	-0.0395541									0.000847448	-0.0160449	-0.0119533	-0.00342972	-0.0190654	-0.0136493									0.0110514
							-0.0145146	-0.0480625	-0.0169288	0.00950116	-0.0190892	0.0255672									-0.0313579	-0.0354344	-0.028924	-0.0370576	-0.0476416	-0.0396335									0.00083881	-0.0160723	-0.01198	-0.0034482	-0.0190945	-0.0136689									0.0110628
							-0.0144954	-0.0480547	-0.0169493	0.00952265	-0.0190682	0.0256068									-0.031427	-0.0354834	-0.0289983	-0.0371234	-0.0477287	-0.0397128									0.000830164	-0.0160996	-0.0120066	-0.0034667	-0.0191235	-0.0136884									0.0110741
							-0.0144762	-0.0480467	-0.0169697	0.00954414	-0.0190472	0.0256464									-0.0314962	-0.0355324	-0.0290727	-0.0371892	-0.0478158	-0.039792									0.000821511	-0.0161269	-0.0120333	-0.0034852	-0.0191526	-0.013708									0.0110853
							-0.0144568	-0.0480385	-0.0169901	0.00956563	-0.019026	0.025686									-0.0315654	-0.0355813	-0.029147	-0.0372548	-0.0479028	-0.0398712									0.000812851	-0.0161542	-0.0120599	-0.00350372	-0.0191816	-0.0137275									0.0110966
							-0.0144374	-0.0480301	-0.0170104	0.00958712	-0.0190047	0.0257255									-0.0316345	-0.0356302	-0.0292213	-0.0373205	-0.0479899	-0.0399503									0.000804184	-0.0161815	-0.0120866	-0.00352225	-0.0192106	-0.0137471									0.0111079
							-0.0144178	-0.0480215	-0.0170306	0.00960861	-0.0189832	0.0257651									-0.0317037	-0.0356791	-0.0292955	-0.0373861	-0.0480769	-0.0400293									0.00079551	-0.0162088	-0.0121132	-0.00354079	-0.0192396	-0.0137666									0.0111191
							-0.0143982	-0.0480127	-0.0170507	0.0096301	-0.0189616	0.0258047									-0.0317728	-0.0357279	-0.0293697	-0.0374516	-0.0481639	-0.0401083									0.000786829	-0.016236	-0.0121399	-0.00355933	-0.0192686	-0.0137861									0.0111303
							-0.0143784	-0.0480037	-0.0170708	0.00965159	-0.0189399	0.0258442									-0.031842	-0.0357768	-0.0294439	-0.0375171	-0.0482508	-0.0401873									0.000778141	-0.0162632	-0.0121665	-0.00357789	-0.0192976	-0.0138055									0.0111415
							-0.0143585	-0.0479945	-0.0170908	0.00967308	-0.018918	0.0258837									-0.0319111	-0.0358256	-0.0295181	-0.0375826	-0.0483378	-0.0402662									0.000769446	-0.0162904	-0.0121931	-0.00359646	-0.0193265	-0.013825									0.0111527
							-0.0143385	-0.0479851	-0.0171108	0.00969456	-0.018896	0.0259232									-0.0319802	-0.0358743	-0.0295922	-0.037648	-0.0484247	-0.040345									0.000760744	-0.0163176	-0.0122197	-0.00361504	-0.0193555	-0.0138445									0.0111639
							-0.0143184	-0.0479755	-0.0171306	0.00971605	-0.0188739	0.0259627									-0.0320493	-0.0359231	-0.0296663	-0.0377133	-0.0485116	-0.0404238									0.000752036	-0.0163448	-0.0122463	-0.00363363	-0.0193844	-0.0138639									0.011175
							-0.0142982	-0.0479656	-0.0171504	0.00973753	-0.0188516	0.0260022									-0.0321184	-0.0359718	-0.0297404	-0.0377786	-0.0485985	-0.0405025									0.00074332	-0.0163719	-0.0122729	-0.00365223	-0.0194133	-0.0138833									0.0111862
							-0.0142778	-0.0479556	-0.0171701	0.00975902	-0.0188292	0.0260417									-0.0321875	-0.0360205	-0.0298144	-0.0378439	-0.0486854	-0.0405811									0.000734598	-0.0163991	-0.0122995	-0.00367084	-0.0194422	-0.0139027									0.0111973
							-0.0142574	-0.0479454	-0.0171898	0.0097805	-0.0188066	0.0260812									-0.0322566	-0.0360691	-0.0298884	-0.0379091	-0.0487722	-0.0406597									0.00072587	-0.0164262	-0.012326	-0.00368946	-0.019471	-0.0139221									0.0112084
							-0.0142368	-0.0479349	-0.0172093	0.00980199	-0.0187839	0.0261206									-0.0323257	-0.0361178	-0.0299624	-0.0379742	-0.048859	-0.0407383									0.000717135	-0.0164533	-0.0123526	-0.0037081	-0.0194999	-0.0139414									0.0112195
							-0.0142161	-0.0479243	-0.0172288	0.00982347	-0.0187611	0.0261601									-0.0323948	-0.0361664	-0.0300364	-0.0380393	-0.0489459	-0.0408168									0.000708394	-0.0164803	-0.0123792	-0.00372674	-0.0195287	-0.0139608									0.0112306
							-0.0141954	-0.0479134	-0.0172483	0.00984495	-0.0187381	0.0261995									-0.0324639	-0.036215	-0.0301103	-0.0381044	-0.0490326	-0.0408952									0.000699646	-0.0165074	-0.0124057	-0.00374539	-0.0195575	-0.0139801									0.0112416
							-0.0141744	-0.0479024	-0.0172676	0.00986643	-0.018715	0.0262389									-0.0325329	-0.0362635	-0.0301842	-0.0381694	-0.0491194	-0.0409735									0.000690892	-0.0165344	-0.0124323	-0.00376405	-0.0195863	-0.0139994									0.0112527
							-0.0141534	-0.0478911	-0.0172869	0.00988791	-0.0186917	0.0262784									-0.032602	-0.0363121	-0.030258	-0.0382343	-0.0492062	-0.0410519									0.000682132	-0.0165614	-0.0124588	-0.00378272	-0.019615	-0.0140187									0.0112637
							-0.0141323	-0.0478796	-0.0173061	0.00990939	-0.0186683	0.0263178									-0.032671	-0.0363606	-0.0303319	-0.0382992	-0.0492929	-0.0411301									0.000673365	-0.0165884	-0.0124853	-0.0038014	-0.0196438	-0.014038									0.0112747
							-0.014111	-0.0478679	-0.0173252	0.00993087	-0.0186448	0.0263572									-0.0327401	-0.0364091	-0.0304057	-0.0383641	-0.0493796	-0.0412083									0.000664593	-0.0166154	-0.0125118	-0.00382009	-0.0196725	-0.0140572									0.0112857
							-0.0140897	-0.047856	-0.0173442	0.00995235	-0.0186211	0.0263965									-0.0328091	-0.0364575	-0.0304794	-0.0384289	-0.0494663	-0.0412864									0.000655814	-0.0166424	-0.0125383	-0.00383879	-0.0197013	-0.0140765									0.0112967
							-0.0140682	-0.0478439	-0.0173632	0.00997382	-0.0185972	0.0264359									-0.0328781	-0.0365059	-0.0305532	-0.0384936	-0.0495529	-0.0413645									0.00064703	-0.0166693	-0.0125648	-0.0038575	-0.01973	-0.0140957									0.0113077
							-0.0140466	-0.0478316	-0.0173821	0.0099953	-0.0185732	0.0264753									-0.0329471	-0.0365543	-0.0306269	-0.0385583	-0.0496396	-0.0414425									0.000638239	-0.0166962	-0.0125913	-0.00387622	-0.0197586	-0.0141149									0.0113186
							-0.0140248	-0.0478191	-0.0174009	0.0100168	-0.0185491	0.0265146									-0.0330161	-0.0366027	-0.0307005	-0.0386229	-0.0497262	-0.0415204									0.000629443	-0.0167231	-0.0126178	-0.00389495	-0.0197873	-0.0141341									0.0113296
							-0.014003	-0.0478063	-0.0174196	0.0100382	-0.0185248	0.026554									-0.0330851	-0.0366511	-0.0307742	-0.0386875	-0.0498128	-0.0415983									0.000620641	-0.01675	-0.0126443	-0.00391369	-0.019816	-0.0141532									0.0113405
							-0.013981	-0.0477934	-0.0174382	0.0100597	-0.0185004	0.0265933									-0.0331541	-0.0366994	-0.0308478	-0.0387521	-0.0498994	-0.0416761									0.000611833	-0.0167768	-0.0126707	-0.00393244	-0.0198446	-0.0141724									0.0113514
							-0.0139589	-0.0477802	-0.0174568	0.0100812	-0.0184758	0.0266326									-0.0332231	-0.0367477	-0.0309214	-0.0388165	-0.049986	-0.0417539									0.00060302	-0.0168037	-0.0126972	-0.0039512	-0.0198732	-0.0141915									0.0113623
							-0.0139367	-0.0477668	-0.0174753	0.0101027	-0.0184511	0.0266719									-0.033292	-0.0367959	-0.0309949	-0.038881	-0.0500725	-0.0418316									0.000594201	-0.0168305	-0.0127236	-0.00396997	-0.0199018	-0.0142106									0.0113731
							-0.0139143	-0.0477532	-0.0174937	0.0101241	-0.0184262	0.0267112									-0.033361	-0.0368442	-0.0310684	-0.0389453	-0.050159	-0.0419092									0.000585377	-0.0168573	-0.0127501	-0.00398875	-0.0199304	-0.0142297									0.011384
							-0.0138919	-0.0477393	-0.017512	0.0101456	-0.0184011	0.0267505									-0.03343	-0.0368924	-0.0311419	-0.0390097	-0.0502455	-0.0419868									0.000576547	-0.0168841	-0.0127765	-0.00400754	-0.0199589	-0.0142488									0.0113948
							-0.0138693	-0.0477253	-0.0175302	0.0101671	-0.018376	0.0267897									-0.0334989	-0.0369406	-0.0312154	-0.0390739	-0.050332	-0.0420643									0.000567712	-0.0169108	-0.0128029	-0.00402633	-0.0199874	-0.0142679									0.0114056
							-0.0138466	-0.047711	-0.0175484	0.0101885	-0.0183506	0.026829									-0.0335678	-0.0369888	-0.0312888	-0.0391381	-0.0504185	-0.0421418									0.000558872	-0.0169376	-0.0128293	-0.00404514	-0.020016	-0.0142869									0.0114165
							-0.0138237	-0.0476965	-0.0175664	0.01021	-0.0183251	0.0268683									-0.0336367	-0.0370369	-0.0313622	-0.0392023	-0.0505049	-0.0422191									0.000550026	-0.0169643	-0.0128557	-0.00406395	-0.0200445	-0.0143059									0.0114272
							-0.0138008	-0.0476818	-0.0175844	0.0102315	-0.0182995	0.0269075									-0.0337057	-0.037085	-0.0314355	-0.0392664	-0.0505914	-0.0422965									0.000541175	-0.016991	-0.0128821	-0.00408278	-0.020073	-0.0143249									0.011438
							-0.0137777	-0.0476669	-0.0176023	0.0102529	-0.0182737	0.0269467									-0.0337746	-0.0371331	-0.0315088	-0.0393305	-0.0506778	-0.0423737									0.00053232	-0.0170177	-0.0129085	-0.00410161	-0.0201014	-0.0143439									0.0114488
							-0.0137545	-0.0476518	-0.0176201	0.0102744	-0.0182477	0.0269859									-0.0338435	-0.0371812	-0.0315821	-0.0393944	-0.0507641	-0.0424509									0.000523459	-0.0170443	-0.0129348	-0.00412046	-0.0201299	-0.0143629									0.0114595
							-0.0137311	-0.0476364	-0.0176378	0.0102958	-0.0182216	0.0270251									-0.0339123	-0.0372292	-0.0316554	-0.0394584	-0.0508505	-0.0425281									0.000514593	-0.017071	-0.0129612	-0.00413931	-0.0201583	-0.0143818									0.0114702
							-0.0137076	-0.0476208	-0.0176555	0.0103173	-0.0181953	0.0270643									-0.0339812	-0.0372772	-0.0317286	-0.0395223	-0.0509368	-0.0426051									0.000505722	-0.0170976	-0.0129875	-0.00415817	-0.0201867	-0.0144008									0.011481
							-0.013684	-0.047605	-0.017673	0.0103387	-0.0181689	0.0271035									-0.0340501	-0.0373252	-0.0318018	-0.0395861	-0.0510232	-0.0426821									0.000496847	-0.0171242	-0.0130139	-0.00417704	-0.0202151	-0.0144197									0.0114916
							-0.0136603	-0.0475889	-0.0176905	0.0103602	-0.0181423	0.0271427									-0.0341189	-0.0373732	-0.0318749	-0.0396499	-0.0511095	-0.0427591									0.000487966	-0.0171508	-0.0130402	-0.00419592	-0.0202435	-0.0144386									0.0115023
							-0.0136364	-0.0475727	-0.0177079	0.0103817	-0.0181155	0.0271818									-0.0341878	-0.0374211	-0.031948	-0.0397136	-0.0511958	-0.0428359									0.000479081	-0.0171774	-0.0130665	-0.00421481	-0.0202718	-0.0144575									0.011513
							-0.0136124	-0.0475562	-0.0177252	0.0104031	-0.0180886	0.027221									-0.0342566	-0.037469	-0.0320211	-0.0397773	-0.051282	-0.0429128									0.000470192	-0.0172039	-0.0130928	-0.0042337	-0.0203001	-0.0144763									0.0115236
							-0.0135883	-0.0475395	-0.0177424	0.0104246	-0.0180615	0.0272601									-0.0343254	-0.0375169	-0.0320942	-0.0398409	-0.0513683	-0.0429895									0.000461298	-0.0172304	-0.0131191	-0.00425261	-0.0203285	-0.0144952									0.0115343
							-0.013564	-0.0475225	-0.0177595	0.010446	-0.0180343	0.0272993									-0.0343942	-0.0375648	-0.0321672	-0.0399044	-0.0514545	-0.0430662									0.000452399	-0.0172569	-0.0131454	-0.00427152	-0.0203568	-0.014514									0.0115449
							-0.0135396	-0.0475054	-0.0177765	0.0104674	-0.0180069	0.0273384									-0.034463	-0.0376126	-0.0322402	-0.0399679	-0.0515407	-0.0431428									0.000443496	-0.0172834	-0.0131716	-0.00429044	-0.020385	-0.0145328									0.0115555
							-0.0135151	-0.047488	-0.0177935	0.0104889	-0.0179793	0.0273775									-0.0345318	-0.0376604	-0.0323131	-0.0400313	-0.0516269	-0.0432193									0.000434589	-0.0173099	-0.0131979	-0.00430938	-0.0204133	-0.0145516									0.0115661
							-0.0134904	-0.0474704	-0.0178103	0.0105103	-0.0179516	0.0274166									-0.0346006	-0.0377082	-0.032386	-0.0400947	-0.051713	-0.0432958									0.000425677	-0.0173363	-0.0132241	-0.00432832	-0.0204415	-0.0145703									0.0115766
							-0.0134656	-0.0474525	-0.0178271	0.0105318	-0.0179237	0.0274557									-0.0346694	-0.037756	-0.0324589	-0.040158	-0.0517992	-0.0433722									0.000416761	-0.0173627	-0.0132504	-0.00434727	-0.0204698	-0.0145891									0.0115872
							-0.0134407	-0.0474344	-0.0178437	0.0105532	-0.0178957	0.0274948									-0.0347381	-0.0378037	-0.0325317	-0.0402213	-0.0518853	-0.0434486									0.000407841	-0.0173891	-0.0132766	-0.00436622	-0.020498	-0.0146078									0.0115977
							-0.0134156	-0.0474161	-0.0178603	0.0105747	-0.0178674	0.0275338									-0.0348069	-0.0378514	-0.0326045	-0.0402845	-0.0519714	-0.0435248									0.000398917	-0.0174155	-0.0133028	-0.00438519	-0.0205261	-0.0146265									0.0116082
							-0.0133904	-0.0473976	-0.0178768	0.0105961	-0.017839	0.0275729									-0.0348756	-0.0378991	-0.0326773	-0.0403476	-0.0520575	-0.0436011									0.000389989	-0.0174419	-0.013329	-0.00440416	-0.0205543	-0.0146452									0.0116187
							-0.0133651	-0.0473788	-0.0178932	0.0106175	-0.0178105	0.0276119									-0.0349443	-0.0379468	-0.0327501	-0.0404107	-0.0521435	-0.0436772									0.000381057	-0.0174682	-0.0133552	-0.00442315	-0.0205824	-0.0146638									0.0116292
							-0.0133396	-0.0473598	-0.0179095	0.010639	-0.0177818	0.0276509									-0.0350131	-0.0379944	-0.0328228	-0.0404737	-0.0522296	-0.0437533									0.000372121	-0.0174946	-0.0133814	-0.00444214	-0.0206106	-0.0146825									0.0116397
							-0.013314	-0.0473406	-0.0179257	0.0106604	-0.0177529	0.02769									-0.0350818	-0.038042	-0.0328954	-0.0405367	-0.0523156	-0.0438293									0.000363181	-0.0175209	-0.0134075	-0.00446114	-0.0206387	-0.0147011									0.0116501
							-0.0132882	-0.0473211	-0.0179418	0.0106818	-0.0177238	0.027729									-0.0351504	-0.0380896	-0.032968	-0.0405996	-0.0524016	-0.0439052									0.000354237	-0.0175471	-0.0134337	-0.00448015	-0.0206668	-0.0147197									0.0116605
							-0.0132623	-0.0473014	-0.0179578	0.0107032	-0.0176945	0.027768									-0.0352191	-0.0381372	-0.0330406	-0.0406625	-0.0524876	-0.0439811									0.00034529	-0.0175734	-0.0134598	-0.00449916	-0.0206948	-0.0147383									0.011671
							-0.0132362	-0.0472814	-0.0179737	0.0107247	-0.0176651	0.027807									-0.0352878	-0.0381847	-0.0331132	-0.0407253	-0.0525735	-0.0440569									0.000336339	-0.0175996	-0.0134859	-0.00451819	-0.0207229	-0.0147569									0.0116814
							-0.0132101	-0.0472612	-0.0179895	0.0107461	-0.0176356	0.0278459									-0.0353564	-0.0382323	-0.0331857	-0.040788	-0.0526595	-0.0441326									0.000327385	-0.0176258	-0.013512	-0.00453722	-0.0207509	-0.0147754									0.0116918
							-0.0131837	-0.0472408	-0.0180052	0.0107675	-0.0176058	0.0278849									-0.0354251	-0.0382798	-0.0332582	-0.0408507	-0.0527454	-0.0442083									0.000318427	-0.017652	-0.0135381	-0.00455626	-0.0207789	-0.014794									0.0117021
							-0.0131573	-0.0472202	-0.0180208	0.0107889	-0.0175759	0.0279239									-0.0354937	-0.0383272	-0.0333307	-0.0409133	-0.0528313	-0.0442839									0.000309466	-0.0176782	-0.0135642	-0.00457531	-0.0208069	-0.0148125									0.0117125
							-0.0131306	-0.0471993	-0.0180364	0.0108103	-0.0175458	0.0279628									-0.0355623	-0.0383747	-0.0334031	-0.0409758	-0.0529172	-0.0443594									0.000300501	-0.0177044	-0.0135903	-0.00459436	-0.0208349	-0.014831									0.0117228
							-0.0131039	-0.0471782	-0.0180518	0.0108318	-0.0175155	0.0280017									-0.0356309	-0.0384221	-0.0334754	-0.0410383	-0.0530031	-0.0444349									0.000291533	-0.0177305	-0.0136163	-0.00461343	-0.0208628	-0.0148494									0.0117331
							-0.013077	-0.0471568	-0.0180671	0.0108532	-0.017485	0.0280407									-0.0356995	-0.0384695	-0.0335478	-0.0411007	-0.0530889	-0.0445103									0.000282562	-0.0177566	-0.0136424	-0.0046325	-0.0208908	-0.0148679									0.0117434
							-0.0130499	-0.0471352	-0.0180824	0.0108746	-0.0174544	0.0280796									-0.0357681	-0.0385169	-0.0336201	-0.0411631	-0.0531747	-0.0445856									0.000273588	-0.0177827	-0.0136684	-0.00465158	-0.0209187	-0.0148863									0.0117537
							-0.0130227	-0.0471133	-0.0180975	0.010896	-0.0174236	0.0281185									-0.0358367	-0.0385642	-0.0336923	-0.0412254	-0.0532605	-0.0446608									0.000264611	-0.0178088	-0.0136944	-0.00467067	-0.0209466	-0.0149047									0.011764
							-0.0129954	-0.0470913	-0.0181125	0.0109174	-0.0173926	0.0281574									-0.0359052	-0.0386115	-0.0337646	-0.0412876	-0.0533463	-0.044736									0.000255631	-0.0178348	-0.0137205	-0.00468977	-0.0209744	-0.0149231									0.0117742
							-0.0129679	-0.0470689	-0.0181275	0.0109388	-0.0173614	0.0281962									-0.0359738	-0.0386588	-0.0338368	-0.0413498	-0.0534321	-0.0448111									0.000246647	-0.0178609	-0.0137464	-0.00470887	-0.0210023	-0.0149415									0.0117845
							-0.0129403	-0.0470464	-0.0181423	0.0109602	-0.0173301	0.0282351									-0.0360423	-0.0387061	-0.0339089	-0.0414119	-0.0535178	-0.0448861									0.000237661	-0.0178869	-0.0137724	-0.00472798	-0.0210301	-0.0149598									0.0117947
							-0.0129125	-0.0470235	-0.018157	0.0109816	-0.0172986	0.028274									-0.0361108	-0.0387534	-0.033981	-0.041474	-0.0536035	-0.0449611									0.000228672	-0.0179129	-0.0137984	-0.0047471	-0.0210579	-0.0149781									0.0118049
							-0.0128845	-0.0470005	-0.0181717	0.011003	-0.0172669	0.0283128									-0.0361793	-0.0388006	-0.0340531	-0.041536	-0.0536892	-0.045036									0.00021968	-0.0179389	-0.0138243	-0.00476623	-0.0210857	-0.0149964									0.0118151
							-0.0128565	-0.0469772	-0.0181862	0.0110244	-0.017235	0.0283517									-0.0362478	-0.0388478	-0.0341251	-0.0415979	-0.0537749	-0.0451108									0.000210686	-0.0179648	-0.0138503	-0.00478536	-0.0211135	-0.0150147									0.0118253
							-0.0128282	-0.0469536	-0.0182006	0.0110458	-0.0172029	0.0283905									-0.0363163	-0.038895	-0.0341971	-0.0416598	-0.0538606	-0.0451855									0.000201689	-0.0179907	-0.0138762	-0.0048045	-0.0211412	-0.015033									0.0118354
							-0.0127998	-0.0469298	-0.0182149	0.0110672	-0.0171707	0.0284293									-0.0363848	-0.0389422	-0.0342691	-0.0417216	-0.0539462	-0.0452602									0.00019269	-0.0180166	-0.0139021	-0.00482365	-0.021169	-0.0150512									0.0118456
							-0.0127713	-0.0469058	-0.0182292	0.0110886	-0.0171382	0.0284681									-0.0364532	-0.0389893	-0.034341	-0.0417833	-0.0540318	-0.0453348									0.000183688	-0.0180425	-0.013928	-0.00484281	-0.0211967	-0.0150695									0.0118557
							-0.0127426	-0.0468815	-0.0182433	0.01111	-0.0171056	0.0285069									-0.0365216	-0.0390364	-0.0344129	-0.041845	-0.0541174	-0.0454093									0.000174683	-0.0180684	-0.0139539	-0.00486197	-0.0212244	-0.0150877									0.0118658
							-0.0127138	-0.046857	-0.0182573	0.0111313	-0.0170728	0.0285457									-0.0365901	-0.0390835	-0.0344847	-0.0419066	-0.054203	-0.0454837									0.000165676	-0.0180942	-0.0139797	-0.00488114	-0.021252	-0.0151059									0.0118759
							-0.0126848	-0.0468322	-0.0182712	0.0111527	-0.0170398	0.0285845									-0.0366585	-0.0391306	-0.0345566	-0.0419682	-0.0542886	-0.0455581									0.000156667	-0.01812	-0.0140056	-0.00490032	-0.0212797	-0.015124									0.0118859
							-0.0126556	-0.0468071	-0.018285	0.0111741	-0.0170066	0.0286232									-0.0367269	-0.0391776	-0.0346283	-0.0420297	-0.0543741	-0.0456324									0.000147656	-0.0181458	-0.0140314	-0.00491951	-0.0213073	-0.0151422									0.011896
							-0.0126263	-0.0467819	-0.0182987	0.0111955	-0.0169733	0.028662									-0.0367953	-0.0392246	-0.0347	-0.0420911	-0.0544596	-0.0457066									0.000138643	-0.0181716	-0.0140573	-0.0049387	-0.0213349	-0.0151603									0.011906
							-0.0125969	-0.0467563	-0.0183123	0.0112169	-0.0169397	0.0287007									-0.0368636	-0.0392716	-0.0347717	-0.0421524	-0.0545451	-0.0457808									0.000129627	-0.0181974	-0.0140831	-0.0049579	-0.0213625	-0.0151784									0.0119161
							-0.0125672	-0.0467305	-0.0183257	0.0112382	-0.016906	0.0287394									-0.036932	-0.0393186	-0.0348434	-0.0422137	-0.0546306	-0.0458549									0.00012061	-0.0182231	-0.0141089	-0.00497711	-0.0213901	-0.0151965									0.0119261
							-0.0125375	-0.0467045	-0.0183391	0.0112596	-0.016872	0.0287782									-0.0370003	-0.0393656	-0.034915	-0.042275	-0.0547161	-0.0459289									0.000111591	-0.0182488	-0.0141346	-0.00499632	-0.0214177	-0.0152145									0.0119361
							-0.0125075	-0.0466782	-0.0183524	0.011281	-0.0168379	0.0288169									-0.0370686	-0.0394125	-0.0349866	-0.0423361	-0.0548015	-0.0460028									0.000102569	-0.0182745	-0.0141604	-0.00501554	-0.0214452	-0.0152325									0.011946
							-0.0124775	-0.0466517	-0.0183655	0.0113023	-0.0168036	0.0288556									-0.037137	-0.0394594	-0.0350581	-0.0423972	-0.0548869	-0.0460767									9.35463e-05	-0.0183002	-0.0141861	-0.00503477	-0.0214727	-0.0152506									0.011956
							-0.0124472	-0.0466249	-0.0183786	0.0113237	-0.0167691	0.0288943									-0.0372052	-0.0395063	-0.0351296	-0.0424582	-0.0549723	-0.0461504									8.45216e-05	-0.0183258	-0.0142119	-0.005054	-0.0215002	-0.0152686									0.0119659
							-0.0124168	-0.0465978	-0.0183915	0.011345	-0.0167344	0.0289329									-0.0372735	-0.0395531	-0.035201	-0.0425192	-0.0550577	-0.0462241									7.54951e-05	-0.0183515	-0.0142376	-0.00507325	-0.0215276	-0.0152865									0.0119758
							-0.0123862	-0.0465705	-0.0184043	0.0113664	-0.0166995	0.0289716									-0.0373418	-0.0396	-0.0352724	-0.0425801	-0.0551431	-0.0462978									6.6467e-05	-0.0183771	-0.0142633	-0.00509249	-0.0215551	-0.0153045									0.0119857
							-0.0123555	-0.046543	-0.018417	0.0113877	-0.0166644	0.0290103									-0.03741	-0.0396468	-0.0353438	-0.0426409	-0.0552284	-0.0463713									5.74375e-05	-0.0184027	-0.014289	-0.00511175	-0.0215825	-0.0153224									0.0119956
							-0.0123246	-0.0465152	-0.0184297	0.0114091	-0.0166291	0.0290489									-0.0374783	-0.0396936	-0.0354151	-0.0427017	-0.0553137	-0.0464448									4.84064e-05	-0.0184282	-0.0143146	-0.00513101	-0.0216099	-0.0153403									0.0120055
							-0.0122936	-0.0464871	-0.0184421	0.0114304	-0.0165936	0.0290875									-0.0375465	-0.0397404	-0.0354864	-0.0427624	-0.055399	-0.0465182									3.93739e-05	-0.0184538	-0.0143403	-0.00515028	-0.0216373	-0.0153582									0.0120154
							-0.0122624	-0.0464588	-0.0184545	0.0114518	-0.016558	0.0291262									-0.0376147	-0.0397871	-0.0355577	-0.042823	-0.0554843	-0.0465915									3.03401e-05	-0.0184793	-0.0143659	-0.00516956	-0.0216647	-0.0153761									0.0120252
							-0.012231	-0.0464302	-0.0184668	0.0114731	-0.0165221	0.0291648									-0.0376829	-0.0398338	-0.0356289	-0.0428836	-0.0555696	-0.0466647									2.1305e-05	-0.0185048	-0.0143915	-0.00518884	-0.021692	-0.0153939									0.012035
							-0.0121995	-0.0464013	-0.0184789	0.0114945	-0.016486	0.0292034									-0.0377511	-0.0398805	-0.0357	-0.0429441	-0.0556548	-0.0467379									1.22688e-05	-0.0185303	-0.0144171	-0.00520813	-0.0217193	-0.0154117									0.0120448
							-0.0121678	-0.0463722	-0.018491	0.0115158	-0.0164497	0.029242									-0.0378192	-0.0399272	-0.0357712	-0.0430045	-0.05574	-0.046811									3.23137e-06	-0.0185557	-0.0144427	-0.00522742	-0.0217466	-0.0154295									0.0120546
							-0.0121359	-0.0463428	-0.0185029	0.0115371	-0.0164133	0.0292805									-0.0378874	-0.0399739	-0.0358422	-0.0430648	-0.0558252	-0.046884									-5.8071e-06	-0.0185811	-0.0144683	-0.00524672	-0.0217739	-0.0154473									0.0120644
							-0.0121039	-0.0463132	-0.0185147	0.0115585	-0.0163766	0.0293191									-0.0379555	-0.0400205	-0.0359133	-0.0431251	-0.0559104	-0.0469569									-1.48466e-05	-0.0186065	-0.0144938	-0.00526603	-0.0218012	-0.0154651									0.0120741
							-0.0120717	-0.0462833	-0.0185264	0.0115798	-0.0163397	0.0293577									-0.0380236	-0.0400671	-0.0359843	-0.0431853	-0.0559956	-0.0470298									-2.3887e-05	-0.0186319	-0.0145194	-0.00528534	-0.0218284	-0.0154828									0.0120839
							-0.0120393	-0.0462532	-0.018538	0.0116011	-0.0163027	0.0293962									-0.0380917	-0.0401137	-0.0360552	-0.0432455	-0.0560807	-0.0471026									-3.29282e-05	-0.0186573	-0.0145449	-0.00530466	-0.0218556	-0.0155005									0.0120936
							-0.0120068	-0.0462227	-0.0185495	0.0116224	-0.0162654	0.0294348									-0.0381598	-0.0401603	-0.0361262	-0.0433056	-0.0561658	-0.0471753									-4.19703e-05	-0.0186826	-0.0145704	-0.00532399	-0.0218828	-0.0155182									0.0121033
							-0.0119741	-0.0461921	-0.0185608	0.0116437	-0.0162279	0.0294733									-0.0382279	-0.0402068	-0.036197	-0.0433656	-0.0562509	-0.0472479									-5.10131e-05	-0.018708	-0.0145959	-0.00534332	-0.02191	-0.0155359									0.012113
							-0.0119412	-0.0461611	-0.018572	0.0116651	-0.0161902	0.0295118									-0.0382959	-0.0402534	-0.0362679	-0.0434255	-0.056336	-0.0473204									-6.00566e-05	-0.0187333	-0.0146214	-0.00536266	-0.0219372	-0.0155535									0.0121226
							-0.0119081	-0.0461299	-0.0185832	0.0116864	-0.0161524	0.0295503									-0.038364	-0.0402999	-0.0363387	-0.0434854	-0.0564211	-0.0473929									-6.91006e-05	-0.0187585	-0.0146468	-0.00538201	-0.0219643	-0.0155711									0.0121323
							-0.0118749	-0.0460984	-0.0185942	0.0117077	-0.0161143	0.0295888									-0.038432	-0.0403463	-0.0364094	-0.0435452	-0.0565061	-0.0474652									-7.81452e-05	-0.0187838	-0.0146722	-0.00540136	-0.0219914	-0.0155887									0.0121419
							-0.0118416	-0.0460667	-0.018605	0.011729	-0.016076	0.0296273									-0.0385	-0.0403928	-0.0364801	-0.0436049	-0.0565911	-0.0475375									-8.71903e-05	-0.018809	-0.0146977	-0.00542072	-0.0220185	-0.0156063									0.0121515
							-0.011808	-0.0460347	-0.0186158	0.0117503	-0.0160375	0.0296658									-0.038568	-0.0404392	-0.0365508	-0.0436646	-0.0566762	-0.0476097									-9.62358e-05	-0.0188342	-0.0147231	-0.00544008	-0.0220456	-0.0156238									0.0121612
							-0.0117743	-0.0460024	-0.0186264	0.0117716	-0.0159988	0.0297043									-0.0386359	-0.0404857	-0.0366214	-0.0437242	-0.0567611	-0.0476819									-0.000105282	-0.0188594	-0.0147484	-0.00545945	-0.0220726	-0.0156414									0.0121707
							-0.0117404	-0.0459699	-0.018637	0.0117929	-0.0159599	0.0297427									-0.0387039	-0.0405321	-0.036692	-0.0437837	-0.0568461	-0.0477539									-0.000114328	-0.0188846	-0.0147738	-0.00547882	-0.0220997	-0.0156589									0.0121803
							-0.0117063	-0.0459371	-0.0186473	0.0118142	-0.0159207	0.0297812									-0.0387718	-0.0405784	-0.0367625	-0.0438432	-0.056931	-0.0478259									-0.000123374	-0.0189097	-0.0147991	-0.0054982	-0.0221267	-0.0156764									0.0121899
							-0.0116721	-0.045904	-0.0186576	0.0118354	-0.0158814	0.0298196									-0.0388397	-0.0406248	-0.036833	-0.0439025	-0.057016	-0.0478978									-0.00013242	-0.0189349	-0.0148245	-0.00551759	-0.0221536	-0.0156938									0.0121994
							-0.0116377	-0.0458706	-0.0186678	0.0118567	-0.0158419	0.029858									-0.0389076	-0.0406711	-0.0369034	-0.0439618	-0.0571009	-0.0479696									-0.000141467	-0.01896	-0.0148498	-0.00553698	-0.0221806	-0.0157113									0.0122089
							-0.0116031	-0.045837	-0.0186778	0.011878	-0.0158021	0.0298964									-0.0389755	-0.0407174	-0.0369738	-0.0440211	-0.0571857	-0.0480413									-0.000150513	-0.018985	-0.0148751	-0.00555638	-0.0222076	-0.0157287									0.0122184
							-0.0115683	-0.0458031	-0.0186877	0.0118993	-0.0157621	0.0299348									-0.0390434	-0.0407637	-0.0370442	-0.0440802	-0.0572706	-0.048113									-0.000159559	-0.0190101	-0.0149003	-0.00557579	-0.0222345	-0.0157461									0.0122279
							-0.0115334	-0.0457689	-0.0186975	0.0119206	-0.015722	0.0299732									-0.0391112	-0.04081	-0.0371145	-0.0441393	-0.0573554	-0.0481845									-0.000168606	-0.0190351	-0.0149256	-0.00559519	-0.0222614	-0.0157635									0.0122373
							-0.0114982	-0.0457345	-0.0187072	0.0119418	-0.0156816	0.0300116									-0.0391791	-0.0408562	-0.0371847	-0.0441983	-0.0574403	-0.048256									-0.000177652	-0.0190601	-0.0149508	-0.00561461	-0.0222882	-0.0157808									0.0122468
							-0.0114629	-0.0456998	-0.0187167	0.0119631	-0.015641	0.03005									-0.0392469	-0.0409024	-0.037255	-0.0442573	-0.0575251	-0.0483274									-0.000186697	-0.0190851	-0.0149761	-0.00563403	-0.0223151	-0.0157981									0.0122562
							-0.0114275	-0.0456648	-0.0187261	0.0119844	-0.0156001	0.0300883									-0.0393147	-0.0409486	-0.0373252	-0.0443162	-0.0576099	-0.0483987									-0.000195743	-0.0191101	-0.0150013	-0.00565346	-0.0223419	-0.0158154									0.0122656
							-0.0113918	-0.0456295	-0.0187354	0.0120056	-0.0155591	0.0301267									-0.0393825	-0.0409948	-0.0373953	-0.044375	-0.0576946	-0.04847									-0.000204788	-0.019135	-0.0150264	-0.00567289	-0.0223687	-0.0158327									0.012275
							-0.011356	-0.045594	-0.0187446	0.0120269	-0.0155178	0.030165									-0.0394502	-0.041041	-0.0374654	-0.0444337	-0.0577794	-0.0485411									-0.000213832	-0.0191599	-0.0150516	-0.00569232	-0.0223955	-0.01585									0.0122844
							-0.01132	-0.0455581	-0.0187536	0.0120481	-0.0154764	0.0302034									-0.039518	-0.0410871	-0.0375354	-0.0444923	-0.0578641	-0.0486122									-0.000222876	-0.0191848	-0.0150767	-0.00571177	-0.0224223	-0.0158672									0.0122938
							-0.0112838	-0.0455221	-0.0187626	0.0120694	-0.0154347	0.0302417									-0.0395857	-0.0411332	-0.0376054	-0.0445509	-0.0579488	-0.0486831									-0.00023192	-0.0192097	-0.0151019	-0.00573121	-0.022449	-0.0158844									0.0123031
							-0.0112474	-0.0454857	-0.0187714	0.0120906	-0.0153928	0.03028									-0.0396534	-0.0411793	-0.0376754	-0.0446094	-0.0580335	-0.048754									-0.000240962	-0.0192346	-0.015127	-0.00575067	-0.0224758	-0.0159016									0.0123124
							-0.0112108	-0.045449	-0.01878	0.0121119	-0.0153507	0.0303183									-0.0397211	-0.0412254	-0.0377453	-0.0446679	-0.0581181	-0.0488248									-0.000250004	-0.0192594	-0.0151521	-0.00577012	-0.0225025	-0.0159188									0.0123218
							-0.0111741	-0.0454121	-0.0187885	0.0121331	-0.0153083	0.0303566									-0.0397888	-0.0412715	-0.0378152	-0.0447262	-0.0582028	-0.0488956									-0.000259045	-0.0192842	-0.0151771	-0.00578959	-0.0225291	-0.0159359									0.012331
							-0.0111372	-0.0453749	-0.0187969	0.0121543	-0.0152658	0.0303949									-0.0398564	-0.0413175	-0.037885	-0.0447845	-0.0582874	-0.0489662									-0.000268086	-0.019309	-0.0152022	-0.00580906	-0.0225558	-0.015953									0.0123403
							-0.0111001	-0.0453374	-0.0188052	0.0121756	-0.015223	0.0304331									-0.039924	-0.0413635	-0.0379547	-0.0448427	-0.058372	-0.0490368									-0.000277125	-0.0193337	-0.0152272	-0.00582853	-0.0225824	-0.0159701									0.0123496
							-0.0110628	-0.0452996	-0.0188134	0.0121968	-0.01518	0.0304714									-0.0399917	-0.0414095	-0.0380245	-0.0449008	-0.0584566	-0.0491072									-0.000286163	-0.0193585	-0.0152522	-0.00584801	-0.022609	-0.0159872									0.0123588
							-0.0110253	-0.0452616	-0.0188214	0.012218	-0.0151367	0.0305096									-0.0400593	-0.0414555	-0.0380942	-0.0449589	-0.0585412	-0.0491776									-0.000295201	-0.0193832	-0.0152772	-0.00586749	-0.0226356	-0.0160042									0.012368
							-0.0109876	-0.0452232	-0.0188293	0.0122392	-0.0150933	0.0305479									-0.0401268	-0.0415014	-0.0381638	-0.0450169	-0.0586257	-0.0492479									-0.000304237	-0.0194079	-0.0153021	-0.00588698	-0.0226622	-0.0160212									0.0123773
							-0.0109498	-0.0451846	-0.018837	0.0122604	-0.0150496	0.0305861									-0.0401944	-0.0415474	-0.0382334	-0.0450748	-0.0587102	-0.0493181									-0.000313272	-0.0194325	-0.0153271	-0.00590647	-0.0226887	-0.0160382									0.0123864
							-0.0109117	-0.0451457	-0.0188447	0.0122817	-0.0150057	0.0306243									-0.0402619	-0.0415933	-0.0383029	-0.0451326	-0.0587947	-0.0493882									-0.000322305	-0.0194572	-0.015352	-0.00592597	-0.0227153	-0.0160552									0.0123956
							-0.0108735	-0.0451065	-0.0188521	0.0123029	-0.0149616	0.0306625									-0.0403295	-0.0416392	-0.0383724	-0.0451903	-0.0588792	-0.0494583									-0.000331337	-0.0194818	-0.0153769	-0.00594547	-0.0227418	-0.0160721									0.0124048
							-0.0108351	-0.0450671	-0.0188595	0.0123241	-0.0149172	0.0307007									-0.040397	-0.0416851	-0.0384419	-0.045248	-0.0589637	-0.0495282									-0.000340368	-0.0195064	-0.0154018	-0.00596498	-0.0227682	-0.0160891									0.0124139
							-0.0107965	-0.0450273	-0.0188667	0.0123453	-0.0148726	0.0307389									-0.0404644	-0.0417309	-0.0385113	-0.0453056	-0.0590481	-0.0495981									-0.000349398	-0.019531	-0.0154267	-0.00598449	-0.0227947	-0.016106									0.012423
							-0.0107577	-0.0449873	-0.0188738	0.0123665	-0.0148278	0.0307771									-0.0405319	-0.0417767	-0.0385806	-0.0453631	-0.0591325	-0.0496679									-0.000358425	-0.0195555	-0.0154515	-0.00600401	-0.0228211	-0.0161228									0.0124321
							-0.0107187	-0.0449469	-0.0188808	0.0123876	-0.0147828	0.0308152									-0.0405994	-0.0418226	-0.0386499	-0.0454206	-0.0592169	-0.0497376									-0.000367452	-0.0195801	-0.0154763	-0.00602353	-0.0228475	-0.0161397									0.0124412
							-0.0106795	-0.0449063	-0.0188876	0.0124088	-0.0147375	0.0308534									-0.0406668	-0.0418683	-0.0387192	-0.0454779	-0.0593013	-0.0498072									-0.000376476	-0.0196046	-0.0155011	-0.00604306	-0.0228739	-0.0161565									0.0124503
							-0.0106402	-0.0448654	-0.0188943	0.01243	-0.014692	0.0308915									-0.0407342	-0.0419141	-0.0387884	-0.0455352	-0.0593857	-0.0498767									-0.000385499	-0.019629	-0.0155259	-0.00606259	-0.0229003	-0.0161733									0.0124593
							-0.0106006	-0.0448242	-0.0189009	0.0124512	-0.0146463	0.0309297									-0.0408016	-0.0419599	-0.0388576	-0.0455924	-0.05947	-0.0499461									-0.00039452	-0.0196535	-0.0155507	-0.00608212	-0.0229266	-0.0161901									0.0124684
							-0.0105609	-0.0447827	-0.0189073	0.0124724	-0.0146004	0.0309678									-0.0408689	-0.0420056	-0.0389267	-0.0456496	-0.0595544	-0.0500154									-0.000403539	-0.0196779	-0.0155754	-0.00610166	-0.022953	-0.0162069									0.0124774
							-0.0105209	-0.044741	-0.0189136	0.0124935	-0.0145542	0.0310059									-0.0409363	-0.0420513	-0.0389958	-0.0457066	-0.0596387	-0.0500847									-0.000412556	-0.0197023	-0.0156001	-0.0061212	-0.0229792	-0.0162236									0.0124864
							-0.0104808	-0.0446989	-0.0189197	0.0125147	-0.0145077	0.031044									-0.0410036	-0.042097	-0.0390648	-0.0457636	-0.059723	-0.0501538									-0.000421571	-0.0197267	-0.0156248	-0.00614075	-0.0230055	-0.0162403									0.0124954
							-0.0104405	-0.0446565	-0.0189257	0.0125359	-0.0144611	0.0310821									-0.0410709	-0.0421427	-0.0391338	-0.0458205	-0.0598072	-0.0502229									-0.000430584	-0.0197511	-0.0156495	-0.00616031	-0.0230318	-0.016257									0.0125043
							-0.0103999	-0.0446139	-0.0189316	0.012557	-0.0144142	0.0311202									-0.0411382	-0.0421883	-0.0392027	-0.0458773	-0.0598915	-0.0502919									-0.000439595	-0.0197754	-0.0156742	-0.00617986	-0.023058	-0.0162736									0.0125133
							-0.0103592	-0.0445709	-0.0189373	0.0125782	-0.0143671	0.0311583									-0.0412055	-0.042234	-0.0392716	-0.0459341	-0.0599757	-0.0503608									-0.000448604	-0.0197997	-0.0156988	-0.00619942	-0.0230842	-0.0162902									0.0125222
							-0.0103183	-0.0445277	-0.0189429	0.0125993	-0.0143197	0.0311963									-0.0412727	-0.0422796	-0.0393404	-0.0459907	-0.0600599	-0.0504296									-0.00045761	-0.019824	-0.0157234	-0.00621899	-0.0231104	-0.0163068									0.0125311
							-0.0102772	-0.0444842	-0.0189484	0.0126205	-0.0142721	0.0312344									-0.0413399	-0.0423252	-0.0394092	-0.0460473	-0.0601441	-0.0504983									-0.000466614	-0.0198483	-0.015748	-0.00623856	-0.0231365	-0.0163234									0.01254
							-0.0102358	-0.0444404	-0.0189537	0.0126416	-0.0142243	0.0312724									-0.0414071	-0.0423707	-0.0394779	-0.0461038	-0.0602283	-0.0505669									-0.000475616	-0.0198725	-0.0157726	-0.00625813	-0.0231627	-0.01634									0.0125489
							-0.0101943	-0.0443962	-0.0189589	0.0126627	-0.0141762	0.0313105									-0.0414743	-0.0424163	-0.0395466	-0.0461602	-0.0603124	-0.0506354									-0.000484615	-0.0198968	-0.0157971	-0.00627771	-0.0231888	-0.0163565									0.0125577
							-0.0101526	-0.0443518	-0.0189639	0.0126839	-0.0141279	0.0313485									-0.0415415	-0.0424618	-0.0396152	-0.0462166	-0.0603965	-0.0507038									-0.000493612	-0.019921	-0.0158216	-0.00629729	-0.0232149	-0.016373									0.0125666
							-0.0101107	-0.0443071	-0.0189688	0.012705	-0.0140793	0.0313865									-0.0416086	-0.0425073	-0.0396838	-0.0462728	-0.0604806	-0.0507722									-0.000502606	-0.0199451	-0.0158461	-0.00631687	-0.0232409	-0.0163895									0.0125754
							-0.0100686	-0.0442621	-0.0189736	0.0127261	-0.0140306	0.0314245									-0.0416757	-0.0425528	-0.0397524	-0.046329	-0.0605647	-0.0508404									-0.000511597	-0.0199693	-0.0158706	-0.00633646	-0.023267	-0.0164059									0.0125842
							-0.0100263	-0.0442168	-0.0189782	0.0127472	-0.0139815	0.0314625									-0.0417428	-0.0425983	-0.0398209	-0.0463851	-0.0606488	-0.0509086									-0.000520585	-0.0199934	-0.0158951	-0.00635606	-0.023293	-0.0164224									0.012593
							-0.00998377	-0.0441712	-0.0189827	0.0127684	-0.0139323	0.0315005									-0.0418099	-0.0426438	-0.0398893	-0.0464411	-0.0607329	-0.0509767									-0.000529571	-0.0200175	-0.0159195	-0.00637565	-0.023319	-0.0164388									0.0126018
							-0.00994105	-0.0441253	-0.018987	0.0127895	-0.0138827	0.0315384									-0.041877	-0.0426892	-0.0399577	-0.046497	-0.0608169	-0.0510446									-0.000538554	-0.0200416	-0.0159439	-0.00639525	-0.023345	-0.0164552									0.0126105
							-0.00989813	-0.044079	-0.0189912	0.0128106	-0.013833	0.0315764									-0.041944	-0.0427346	-0.040026	-0.0465529	-0.0609009	-0.0511125									-0.000547534	-0.0200656	-0.0159683	-0.00641486	-0.0233709	-0.0164715									0.0126192
							-0.00985501	-0.0440325	-0.0189952	0.0128317	-0.013783	0.0316144									-0.042011	-0.04278	-0.0400943	-0.0466087	-0.0609849	-0.0511803									-0.000556511	-0.0200897	-0.0159927	-0.00643446	-0.0233969	-0.0164878									0.012628
							-0.00981168	-0.0439857	-0.0189991	0.0128528	-0.0137327	0.0316523									-0.042078	-0.0428254	-0.0401626	-0.0466644	-0.0610689	-0.051248									-0.000565484	-0.0201137	-0.016017	-0.00645407	-0.0234228	-0.0165041									0.0126367
							-0.00976814	-0.0439386	-0.0190028	0.0128738	-0.0136822	0.0316902									-0.042145	-0.0428708	-0.0402307	-0.04672	-0.0611528	-0.0513156									-0.000574455	-0.0201376	-0.0160413	-0.00647369	-0.0234486	-0.0165204									0.0126453
							-0.00972441	-0.0438912	-0.0190065	0.0128949	-0.0136315	0.0317281									-0.0422119	-0.0429161	-0.0402989	-0.0467755	-0.0612367	-0.0513831									-0.000583422	-0.0201616	-0.0160656	-0.00649331	-0.0234745	-0.0165367									0.012654
							-0.00968046	-0.0438435	-0.0190099	0.012916	-0.0135805	0.0317661									-0.0422789	-0.0429615	-0.040367	-0.0468309	-0.0613206	-0.0514505									-0.000592387	-0.0201855	-0.0160899	-0.00651293	-0.0235003	-0.0165529									0.0126626
							-0.00963631	-0.0437954	-0.0190132	0.0129371	-0.0135293	0.031804									-0.0423458	-0.0430068	-0.040435	-0.0468863	-0.0614045	-0.0515179									-0.000601347	-0.0202094	-0.0161141	-0.00653255	-0.0235261	-0.0165691									0.0126713
							-0.00959195	-0.0437471	-0.0190164	0.0129582	-0.0134778	0.0318418									-0.0424127	-0.0430521	-0.040503	-0.0469416	-0.0614884	-0.0515851									-0.000610305	-0.0202333	-0.0161384	-0.00655218	-0.0235519	-0.0165852									0.0126799
							-0.00954739	-0.0436985	-0.0190194	0.0129792	-0.0134261	0.0318797									-0.0424795	-0.0430973	-0.0405709	-0.0469968	-0.0615723	-0.0516522									-0.000619258	-0.0202572	-0.0161626	-0.00657181	-0.0235777	-0.0166014									0.0126885
							-0.00950261	-0.0436495	-0.0190223	0.0130003	-0.0133741	0.0319176									-0.0425464	-0.0431426	-0.0406388	-0.0470519	-0.0616561	-0.0517193									-0.000628209	-0.020281	-0.0161867	-0.00659145	-0.0236034	-0.0166175									0.0126971
							-0.00945763	-0.0436003	-0.019025	0.0130213	-0.0133219	0.0319555									-0.0426132	-0.0431878	-0.0407066	-0.0471069	-0.0617399	-0.0517862									-0.000637155	-0.0203048	-0.0162109	-0.00661109	-0.0236291	-0.0166336									0.0127056
							-0.00941243	-0.0435507	-0.0190276	0.0130424	-0.0132694	0.0319933									-0.04268	-0.043233	-0.0407744	-0.0471618	-0.0618237	-0.0518531									-0.000646098	-0.0203286	-0.016235	-0.00663073	-0.0236548	-0.0166497									0.0127142
							-0.00936703	-0.0435009	-0.01903	0.0130634	-0.0132166	0.0320311									-0.0427467	-0.0432782	-0.0408421	-0.0472167	-0.0619075	-0.0519198									-0.000655038	-0.0203524	-0.0162591	-0.00665037	-0.0236805	-0.0166657									0.0127227
							-0.00932141	-0.0434507	-0.0190323	0.0130845	-0.0131637	0.032069									-0.0428135	-0.0433234	-0.0409098	-0.0472714	-0.0619912	-0.0519865									-0.000663973	-0.0203761	-0.0162832	-0.00667002	-0.0237061	-0.0166817									0.0127312
							-0.00927558	-0.0434002	-0.0190344	0.0131055	-0.0131104	0.0321068									-0.0428802	-0.0433686	-0.0409774	-0.0473261	-0.0620749	-0.052053									-0.000672904	-0.0203998	-0.0163073	-0.00668967	-0.0237317	-0.0166977									0.0127397
							-0.00922954	-0.0433494	-0.0190363	0.0131265	-0.0130569	0.0321446									-0.0429469	-0.0434137	-0.041045	-0.0473807	-0.0621587	-0.0521195									-0.000681832	-0.0204235	-0.0163313	-0.00670933	-0.0237573	-0.0167137									0.0127481
							-0.00918329	-0.0432983	-0.0190382	0.0131476	-0.0130032	0.0321824									-0.0430136	-0.0434588	-0.0411125	-0.0474352	-0.0622424	-0.0521859									-0.000690755	-0.0204472	-0.0163553	-0.00672898	-0.0237829	-0.0167296									0.0127566
							-0.00913682	-0.0432469	-0.0190398	0.0131686	-0.0129492	0.0322202									-0.0430803	-0.0435039	-0.04118	-0.0474897	-0.062326	-0.0522521									-0.000699675	-0.0204708	-0.0163793	-0.00674864	-0.0238084	-0.0167455									0.012765
							-0.00909014	-0.0431952	-0.0190413	0.0131896	-0.0128949	0.032258									-0.0431469	-0.043549	-0.0412474	-0.047544	-0.0624097	-0.0523183									-0.00070859	-0.0204944	-0.0164033	-0.00676831	-0.023834	-0.0167614									0.0127734
							-0.00904325	-0.0431431	-0.0190427	0.0132106	-0.0128404	0.0322957									-0.0432135	-0.0435941	-0.0413148	-0.0475983	-0.0624933	-0.0523844									-0.000717501	-0.020518	-0.0164272	-0.00678797	-0.0238595	-0.0167773									0.0127818
							-0.00899613	-0.0430908	-0.0190439	0.0132316	-0.0127856	0.0323335									-0.0432801	-0.0436391	-0.0413821	-0.0476525	-0.0625769	-0.0524504									-0.000726408	-0.0205416	-0.0164511	-0.00680764	-0.0238849	-0.0167931									0.0127902
							-0.00894881	-0.0430381	-0.019045	0.0132526	-0.0127306	0.0323713									-0.0433467	-0.0436842	-0.0414494	-0.0477065	-0.0626605	-0.0525162									-0.00073531	-0.0205651	-0.016475	-0.00682731	-0.0239104	-0.0168089									0.0127986
							-0.00890126	-0.0429851	-0.0190459	0.0132736	-0.0126753	0.032409									-0.0434132	-0.0437292	-0.0415166	-0.0477605	-0.0627441	-0.052582									-0.000744208	-0.0205886	-0.0164988	-0.00684698	-0.0239358	-0.0168247									0.0128069
							-0.0088535	-0.0429318	-0.0190466	0.0132946	-0.0126198	0.0324467									-0.0434797	-0.0437742	-0.0415837	-0.0478144	-0.0628277	-0.0526477									-0.000753102	-0.0206121	-0.0165227	-0.00686666	-0.0239612	-0.0168404									0.0128152
							-0.00880552	-0.0428782	-0.0190472	0.0133156	-0.0125639	0.0324844									-0.0435462	-0.0438192	-0.0416508	-0.0478683	-0.0629112	-0.0527133									-0.00076199	-0.0206356	-0.0165465	-0.00688634	-0.0239866	-0.0168561									0.0128235
							-0.00875732	-0.0428242	-0.0190476	0.0133366	-0.0125079	0.0325221									-0.0436127	-0.0438641	-0.0417179	-0.047922	-0.0629947	-0.0527788									-0.000770875	-0.020659	-0.0165703	-0.00690602	-0.0240119	-0.0168718									0.0128318
							-0.0087089	-0.04277	-0.0190479	0.0133576	-0.0124515	0.0325598									-0.0436791	-0.0439091	-0.0417849	-0.0479757	-0.0630782	-0.0528442									-0.000779754	-0.0206824	-0.016594	-0.0069257	-0.0240373	-0.0168875									0.0128401
							-0.00866026	-0.0427154	-0.019048	0.0133785	-0.0123949	0.0325975									-0.0437455	-0.043954	-0.0418518	-0.0480292	-0.0631617	-0.0529095									-0.000788629	-0.0207058	-0.0166178	-0.00694539	-0.0240626	-0.0169031									0.0128484
							-0.00861141	-0.0426605	-0.019048	0.0133995	-0.0123381	0.0326352									-0.0438119	-0.0439989	-0.0419187	-0.0480827	-0.0632451	-0.0529747									-0.000797499	-0.0207292	-0.0166415	-0.00696508	-0.0240878	-0.0169187									0.0128566
							-0.00856233	-0.0426053	-0.0190478	0.0134204	-0.012281	0.0326729									-0.0438783	-0.0440438	-0.0419855	-0.0481361	-0.0633286	-0.0530397									-0.000806364	-0.0207525	-0.0166652	-0.00698477	-0.0241131	-0.0169343									0.0128648
							-0.00851302	-0.0425498	-0.0190474	0.0134414	-0.0122236	0.0327105									-0.0439447	-0.0440887	-0.0420523	-0.0481894	-0.063412	-0.0531047									-0.000815224	-0.0207759	-0.0166888	-0.00700446	-0.0241383	-0.0169499									0.012873
							-0.0084635	-0.0424939	-0.0190469	0.0134623	-0.0121659	0.0327482									-0.044011	-0.0441335	-0.042119	-0.0482426	-0.0634954	-0.0531696									-0.000824079	-0.0207991	-0.0167124	-0.00702416	-0.0241635	-0.0169654									0.0128812
							-0.00841375	-0.0424378	-0.0190463	0.0134833	-0.012108	0.0327858									-0.0440773	-0.0441784	-0.0421857	-0.0482957	-0.0635788	-0.0532344									-0.000832929	-0.0208224	-0.016736	-0.00704386	-0.0241887	-0.0169809									0.0128893
							-0.00836378	-0.0423813	-0.0190454	0.0135042	-0.0120498	0.0328235									-0.0441436	-0.0442232	-0.0422523	-0.0483487	-0.0636621	-0.0532991									-0.000841774	-0.0208456	-0.0167596	-0.00706356	-0.0242138	-0.0169964									0.0128975
							-0.00831358	-0.0423244	-0.0190444	0.0135252	-0.0119913	0.0328611									-0.0442098	-0.044268	-0.0423188	-0.0484017	-0.0637455	-0.0533637									-0.000850614	-0.0208689	-0.0167832	-0.00708326	-0.024239	-0.0170118									0.0129056
							-0.00826316	-0.0422673	-0.0190433	0.0135461	-0.0119326	0.0328987									-0.044276	-0.0443128	-0.0423853	-0.0484545	-0.0638288	-0.0534282									-0.000859448	-0.020892	-0.0168067	-0.00710296	-0.0242641	-0.0170273									0.0129137
							-0.00821252	-0.0422098	-0.019042	0.013567	-0.0118736	0.0329363									-0.0443422	-0.0443576	-0.0424518	-0.0485073	-0.0639121	-0.0534926									-0.000868277	-0.0209152	-0.0168302	-0.00712267	-0.0242891	-0.0170427									0.0129218
							-0.00816164	-0.0421521	-0.0190405	0.0135879	-0.0118144	0.0329739									-0.0444084	-0.0444023	-0.0425182	-0.04856	-0.0639954	-0.0535569									-0.0008771	-0.0209383	-0.0168537	-0.00714238	-0.0243142	-0.017058									0.0129299
							-0.00811054	-0.0420939	-0.0190389	0.0136088	-0.0117548	0.0330115									-0.0444746	-0.0444471	-0.0425845	-0.0486125	-0.0640786	-0.0536211									-0.000885918	-0.0209615	-0.0168771	-0.00716209	-0.0243392	-0.0170734									0.0129379
							-0.00805921	-0.0420355	-0.0190371	0.0136297	-0.011695	0.033049									-0.0445407	-0.0444918	-0.0426508	-0.048665	-0.0641619	-0.0536851									-0.000894731	-0.0209845	-0.0169005	-0.0071818	-0.0243642	-0.0170887									0.012946
							-0.00800766	-0.0419767	-0.0190351	0.0136506	-0.0116349	0.0330866									-0.0446068	-0.0445365	-0.042717	-0.0487174	-0.0642451	-0.0537491									-0.000903538	-0.0210076	-0.0169239	-0.00720151	-0.0243892	-0.017104									0.012954
							-0.00795587	-0.0419176	-0.019033	0.0136715	-0.0115746	0.0331241									-0.0446729	-0.0445812	-0.0427832	-0.0487697	-0.0643283	-0.053813									-0.000912339	-0.0210306	-0.0169473	-0.00722123	-0.0244142	-0.0171192									0.012962
							-0.00790386	-0.0418582	-0.0190307	0.0136924	-0.011514	0.0331617									-0.0447389	-0.0446258	-0.0428493	-0.048822	-0.0644115	-0.0538768									-0.000921134	-0.0210537	-0.0169706	-0.00724095	-0.0244391	-0.0171344									0.01297
							-0.00785162	-0.0417984	-0.0190282	0.0137133	-0.0114531	0.0331992									-0.044805	-0.0446705	-0.0429154	-0.0488741	-0.0644946	-0.0539404									-0.000929924	-0.0210766	-0.0169939	-0.00726067	-0.024464	-0.0171496									0.0129779
							-0.00779914	-0.0417384	-0.0190256	0.0137342	-0.0113919	0.0332367									-0.044871	-0.0447151	-0.0429814	-0.0489261	-0.0645778	-0.054004									-0.000938707	-0.0210996	-0.0170172	-0.00728039	-0.0244889	-0.0171648									0.0129859
							-0.00774643	-0.0416779	-0.0190228	0.013755	-0.0113304	0.0332743									-0.0449369	-0.0447597	-0.0430473	-0.0489781	-0.0646609	-0.0540675									-0.000947485	-0.0211225	-0.0170404	-0.00730011	-0.0245137	-0.0171799									0.0129938
							-0.00769349	-0.0416172	-0.0190198	0.0137759	-0.0112687	0.0333118									-0.0450029	-0.0448043	-0.0431132	-0.0490299	-0.064744	-0.0541308									-0.000956256	-0.0211454	-0.0170637	-0.00731984	-0.0245386	-0.0171951									0.0130017
							-0.00764032	-0.0415561	-0.0190167	0.0137967	-0.0112067	0.0333492									-0.0450688	-0.0448489	-0.0431791	-0.0490817	-0.0648271	-0.0541941									-0.000965022	-0.0211683	-0.0170869	-0.00733956	-0.0245634	-0.0172101									0.0130096
							-0.00758692	-0.0414947	-0.0190134	0.0138176	-0.0111444	0.0333867									-0.0451347	-0.0448935	-0.0432448	-0.0491333	-0.0649101	-0.0542572									-0.000973781	-0.0211912	-0.01711	-0.00735929	-0.0245881	-0.0172252									0.0130175
							-0.00753328	-0.041433	-0.01901	0.0138384	-0.0110818	0.0334242									-0.0452006	-0.0449381	-0.0433106	-0.0491849	-0.0649932	-0.0543203									-0.000982534	-0.021214	-0.0171332	-0.00737902	-0.0246129	-0.0172402									0.0130253
							-0.00747941	-0.0413709	-0.0190064	0.0138593	-0.011019	0.0334617									-0.0452664	-0.0449826	-0.0433762	-0.0492364	-0.0650762	-0.0543832									-0.000991281	-0.0212368	-0.0171563	-0.00739875	-0.0246376	-0.0172552									0.0130332
							-0.0074253	-0.0413085	-0.0190026	0.0138801	-0.0109559	0.0334991									-0.0453322	-0.0450271	-0.0434418	-0.0492878	-0.0651592	-0.0544461									-0.00100002	-0.0212596	-0.0171794	-0.00741848	-0.0246623	-0.0172702									0.013041
							-0.00737095	-0.0412457	-0.0189986	0.0139009	-0.0108925	0.0335366									-0.045398	-0.0450716	-0.0435074	-0.0493391	-0.0652422	-0.0545088									-0.00100875	-0.0212823	-0.0172024	-0.00743821	-0.024687	-0.0172851									0.0130488
							-0.00731637	-0.0411827	-0.0189945	0.0139218	-0.0108288	0.033574									-0.0454638	-0.0451161	-0.0435729	-0.0493903	-0.0653252	-0.0545714									-0.00101748	-0.0213051	-0.0172255	-0.00745794	-0.0247116	-0.0173001									0.0130566
							-0.00726154	-0.0411192	-0.0189902	0.0139426	-0.0107648	0.0336114									-0.0455295	-0.0451606	-0.0436383	-0.0494414	-0.0654081	-0.054634									-0.0010262	-0.0213278	-0.0172485	-0.00747768	-0.0247362	-0.0173149									0.0130643
							-0.00720648	-0.0410555	-0.0189857	0.0139634	-0.0107005	0.0336488									-0.0455952	-0.045205	-0.0437037	-0.0494924	-0.065491	-0.0546964									-0.00103492	-0.0213504	-0.0172714	-0.00749742	-0.0247608	-0.0173298									0.0130721
							-0.00715118	-0.0409914	-0.0189811	0.0139842	-0.010636	0.0336862									-0.0456609	-0.0452495	-0.043769	-0.0495433	-0.0655739	-0.0547587									-0.00104362	-0.0213731	-0.0172944	-0.00751715	-0.0247854	-0.0173446									0.0130798
							-0.00709563	-0.040927	-0.0189762	0.014005	-0.0105712	0.0337236									-0.0457266	-0.0452939	-0.0438342	-0.0495941	-0.0656568	-0.0548209									-0.00105232	-0.0213957	-0.0173173	-0.00753689	-0.02481	-0.0173594									0.0130875
							-0.00703984	-0.0408622	-0.0189713	0.0140257	-0.0105061	0.033761									-0.0457922	-0.0453383	-0.0438994	-0.0496449	-0.0657397	-0.054883									-0.00106101	-0.0214183	-0.0173402	-0.00755663	-0.0248345	-0.0173742									0.0130952
							-0.00698381	-0.0407971	-0.0189661	0.0140465	-0.0104406	0.0337984									-0.0458578	-0.0453827	-0.0439646	-0.0496955	-0.0658225	-0.054945									-0.0010697	-0.0214409	-0.017363	-0.00757637	-0.024859	-0.0173889									0.0131029
							-0.00692753	-0.0407316	-0.0189608	0.0140673	-0.0103749	0.0338357									-0.0459234	-0.0454271	-0.0440297	-0.049746	-0.0659053	-0.0550069									-0.00107837	-0.0214634	-0.0173859	-0.00759611	-0.0248834	-0.0174037									0.0131105
							-0.006871	-0.0406658	-0.0189553	0.014088	-0.010309	0.0338731									-0.0459889	-0.0454714	-0.0440947	-0.0497965	-0.0659881	-0.0550686									-0.00108704	-0.0214859	-0.0174087	-0.00761585	-0.0249079	-0.0174183									0.0131182
							-0.00681423	-0.0405997	-0.0189496	0.0141088	-0.0102427	0.0339104									-0.0460544	-0.0455158	-0.0441596	-0.0498468	-0.0660709	-0.0551303									-0.0010957	-0.0215084	-0.0174314	-0.00763559	-0.0249323	-0.017433									0.0131258
							-0.00675721	-0.0405332	-0.0189437	0.0141295	-0.0101761	0.0339477									-0.0461199	-0.0455601	-0.0442245	-0.0498971	-0.0661536	-0.0551919									-0.00110436	-0.0215309	-0.0174542	-0.00765533	-0.0249567	-0.0174476									0.0131334
							-0.00669994	-0.0404664	-0.0189377	0.0141503	-0.0101092	0.033985									-0.0461854	-0.0456044	-0.0442893	-0.0499472	-0.0662363	-0.0552533									-0.001113	-0.0215533	-0.0174769	-0.00767507	-0.024981	-0.0174622									0.013141
							-0.00664242	-0.0403992	-0.0189315	0.014171	-0.0100421	0.0340223									-0.0462508	-0.0456487	-0.0443541	-0.0499973	-0.066319	-0.0553147									-0.00112164	-0.0215757	-0.0174996	-0.00769481	-0.0250054	-0.0174768									0.0131486
							-0.00658465	-0.0403317	-0.0189251	0.0141917	-0.00997461	0.0340596									-0.0463162	-0.045693	-0.0444188	-0.0500473	-0.0664017	-0.0553759									-0.00113027	-0.0215981	-0.0175222	-0.00771455	-0.0250297	-0.0174913									0.0131562
							-0.00652663	-0.0402639	-0.0189186	0.0142124	-0.00990686	0.0340969									-0.0463816	-0.0457373	-0.0444834	-0.0500971	-0.0664843	-0.055437									-0.00113889	-0.0216205	-0.0175448	-0.00773429	-0.025054	-0.0175058									0.0131637
							-0.00646835	-0.0401957	-0.0189118	0.0142331	-0.0098388	0.0341342									-0.046447	-0.0457815	-0.044548	-0.0501469	-0.066567	-0.055498									-0.00114751	-0.0216428	-0.0175674	-0.00775403	-0.0250782	-0.0175203									0.0131712
							-0.00640983	-0.0401271	-0.0189049	0.0142538	-0.00977045	0.0341714									-0.0465123	-0.0458258	-0.0446125	-0.0501966	-0.0666496	-0.0555589									-0.00115611	-0.0216651	-0.01759	-0.00777377	-0.0251025	-0.0175348									0.0131787
							-0.00635104	-0.0400582	-0.0188978	0.0142745	-0.0097018	0.0342087									-0.0465776	-0.04587	-0.044677	-0.0502462	-0.0667321	-0.0556197									-0.00116471	-0.0216874	-0.0176125	-0.00779351	-0.0251267	-0.0175492									0.0131862
							-0.006292	-0.039989	-0.0188905	0.0142951	-0.00963284	0.0342459									-0.0466429	-0.0459142	-0.0447414	-0.0502956	-0.0668147	-0.0556804									-0.00117329	-0.0217096	-0.017635	-0.00781325	-0.0251508	-0.0175636									0.0131937
							-0.0062327	-0.0399194	-0.0188831	0.0143158	-0.00956359	0.0342831									-0.0467081	-0.0459584	-0.0448057	-0.050345	-0.0668972	-0.055741									-0.00118187	-0.0217318	-0.0176575	-0.00783299	-0.025175	-0.0175779									0.0132012
							-0.00617314	-0.0398495	-0.0188755	0.0143364	-0.00949403	0.0343203									-0.0467733	-0.0460025	-0.0448699	-0.0503943	-0.0669797	-0.0558015									-0.00119044	-0.021754	-0.0176799	-0.00785273	-0.0251991	-0.0175923									0.0132086
							-0.00611333	-0.0397792	-0.0188677	0.0143571	-0.00942417	0.0343575									-0.0468385	-0.0460467	-0.0449341	-0.0504435	-0.0670622	-0.0558618									-0.001199	-0.0217762	-0.0177023	-0.00787247	-0.0252232	-0.0176066									0.0132161
							-0.00605325	-0.0397086	-0.0188597	0.0143777	-0.009354	0.0343947									-0.0469036	-0.0460908	-0.0449982	-0.0504926	-0.0671446	-0.0559221									-0.00120755	-0.0217983	-0.0177247	-0.00789221	-0.0252473	-0.0176208									0.0132235
							-0.00599292	-0.0396376	-0.0188515	0.0143983	-0.00928352	0.0344319									-0.0469688	-0.046135	-0.0450623	-0.0505416	-0.0672271	-0.0559822									-0.0012161	-0.0218204	-0.0177471	-0.00791194	-0.0252713	-0.0176351									0.0132309
							-0.00593232	-0.0395662	-0.0188432	0.0144189	-0.00921274	0.0344691									-0.0470339	-0.0461791	-0.0451263	-0.0505904	-0.0673095	-0.0560422									-0.00122463	-0.0218425	-0.0177694	-0.00793168	-0.0252953	-0.0176493									0.0132383
							-0.00587145	-0.0394945	-0.0188346	0.0144395	-0.00914165	0.0345062									-0.0470989	-0.0462232	-0.0451902	-0.0506392	-0.0673918	-0.0561022									-0.00123315	-0.0218645	-0.0177917	-0.00795142	-0.0253193	-0.0176635									0.0132457
							-0.00581033	-0.0394225	-0.0188259	0.0144601	-0.00907025	0.0345433									-0.047164	-0.0462673	-0.0452541	-0.0506879	-0.0674742	-0.056162									-0.00124166	-0.0218866	-0.0178139	-0.00797115	-0.0253433	-0.0176776									0.013253
							-0.00574893	-0.0393501	-0.018817	0.0144806	-0.00899854	0.0345805									-0.047229	-0.0463113	-0.0453179	-0.0507365	-0.0675565	-0.0562217									-0.00125017	-0.0219086	-0.0178362	-0.00799088	-0.0253672	-0.0176918									0.0132604
							-0.00568727	-0.0392773	-0.0188079	0.0145012	-0.00892652	0.0346176									-0.047294	-0.0463554	-0.0453816	-0.050785	-0.0676388	-0.0562812									-0.00125866	-0.0219305	-0.0178584	-0.00801062	-0.0253911	-0.0177058									0.0132677
							-0.00562535	-0.0392042	-0.0187987	0.0145217	-0.00885419	0.0346547									-0.0473589	-0.0463994	-0.0454452	-0.0508334	-0.067721	-0.0563407									-0.00126715	-0.0219525	-0.0178805	-0.00803035	-0.025415	-0.0177199									0.013275
							-0.00556315	-0.0391307	-0.0187892	0.0145423	-0.00878154	0.0346917									-0.0474238	-0.0464434	-0.0455088	-0.0508817	-0.0678033	-0.0564001									-0.00127562	-0.0219744	-0.0179026	-0.00805008	-0.0254388	-0.0177339									0.0132823
							-0.00550069	-0.0390569	-0.0187796	0.0145628	-0.00870858	0.0347288									-0.0474887	-0.0464874	-0.0455723	-0.0509299	-0.0678855	-0.0564593									-0.00128408	-0.0219963	-0.0179247	-0.00806981	-0.0254627	-0.0177479									0.0132896
							-0.00543796	-0.0389827	-0.0187698	0.0145833	-0.00863531	0.0347659									-0.0475536	-0.0465314	-0.0456358	-0.050978	-0.0679677	-0.0565184									-0.00129254	-0.0220181	-0.0179468	-0.00808953	-0.0254865	-0.0177619									0.0132969
							-0.00537495	-0.0389082	-0.0187598	0.0146038	-0.00856172	0.0348029									-0.0476184	-0.0465754	-0.0456992	-0.051026	-0.0680498	-0.0565774									-0.00130098	-0.0220399	-0.0179688	-0.00810926	-0.0255102	-0.0177759									0.0133042
							-0.00531167	-0.0388333	-0.0187496	0.0146243	-0.00848781	0.0348399									-0.0476832	-0.0466194	-0.0457625	-0.0510738	-0.0681319	-0.0566363									-0.00130941	-0.0220617	-0.0179908	-0.00812898	-0.025534	-0.0177898									0.0133114
							-0.00524812	-0.038758	-0.0187392	0.0146447	-0.00841358	0.034877									-0.047748	-0.0466633	-0.0458257	-0.0511216	-0.068214	-0.0566951									-0.00131783	-0.0220835	-0.0180128	-0.0081487	-0.0255577	-0.0178037									0.0133187
							-0.0051843	-0.0386824	-0.0187286	0.0146652	-0.00833903	0.034914									-0.0478127	-0.0467072	-0.0458889	-0.0511693	-0.0682961	-0.0567538									-0.00132624	-0.0221053	-0.0180348	-0.00816842	-0.0255814	-0.0178175									0.0133259
							-0.0051202	-0.0386064	-0.0187179	0.0146856	-0.00826417	0.034951									-0.0478774	-0.0467511	-0.045952	-0.0512169	-0.0683781	-0.0568124									-0.00133464	-0.022127	-0.0180567	-0.00818814	-0.025605	-0.0178313									0.0133331
							-0.00505582	-0.0385301	-0.0187069	0.014706	-0.00818898	0.0349879									-0.0479421	-0.046795	-0.046015	-0.0512644	-0.0684601	-0.0568708									-0.00134303	-0.0221486	-0.0180785	-0.00820786	-0.0256286	-0.0178451									0.0133403
							-0.00499116	-0.0384534	-0.0186958	0.0147264	-0.00811347	0.0350249									-0.0480068	-0.0468389	-0.0460779	-0.0513118	-0.0685421	-0.0569291									-0.00135141	-0.0221703	-0.0181004	-0.00822757	-0.0256522	-0.0178589									0.0133475
							-0.00492623	-0.0383763	-0.0186845	0.0147468	-0.00803763	0.0350618									-0.0480714	-0.0468828	-0.0461408	-0.051359	-0.068624	-0.0569874									-0.00135978	-0.0221919	-0.0181222	-0.00824729	-0.0256758	-0.0178726									0.0133546
							-0.00486102	-0.0382989	-0.018673	0.0147672	-0.00796147	0.0350988									-0.048136	-0.0469267	-0.0462036	-0.0514062	-0.0687059	-0.0570455									-0.00136813	-0.0222135	-0.018144	-0.008267	-0.0256994	-0.0178863									0.0133618
							-0.00479552	-0.0382211	-0.0186613	0.0147876	-0.00788499	0.0351357									-0.0482006	-0.0469705	-0.0462664	-0.0514533	-0.0687878	-0.0571034									-0.00137647	-0.0222351	-0.0181657	-0.0082867	-0.0257229	-0.0179									0.013369
							-0.00472975	-0.0381429	-0.0186494	0.0148079	-0.00780818	0.0351726									-0.0482651	-0.0470143	-0.046329	-0.0515002	-0.0688697	-0.0571613									-0.00138481	-0.0222566	-0.0181874	-0.00830641	-0.0257464	-0.0179136									0.0133761
							-0.00466369	-0.0380644	-0.0186373	0.0148283	-0.00773104	0.0352095									-0.0483296	-0.0470581	-0.0463916	-0.0515471	-0.0689515	-0.0572191									-0.00139313	-0.0222781	-0.0182091	-0.00832611	-0.0257698	-0.0179272									0.0133832
							-0.00459735	-0.0379855	-0.018625	0.0148486	-0.00765358	0.0352464									-0.048394	-0.0471019	-0.0464541	-0.0515939	-0.0690333	-0.0572767									-0.00140144	-0.0222996	-0.0182307	-0.00834581	-0.0257933	-0.0179408									0.0133903
							-0.00453072	-0.0379063	-0.0186126	0.0148689	-0.00757578	0.0352832									-0.0484585	-0.0471457	-0.0465166	-0.0516405	-0.069115	-0.0573342									-0.00140973	-0.0223211	-0.0182523	-0.00836551	-0.0258167	-0.0179544									0.0133974
							-0.00446381	-0.0378266	-0.0185999	0.0148892	-0.00749766	0.0353201									-0.0485229	-0.0471895	-0.0465789	-0.0516871	-0.0691967	-0.0573916									-0.00141802	-0.0223425	-0.0182739	-0.00838521	-0.02584	-0.0179679									0.0134045
							-0.00439662	-0.0377466	-0.0185871	0.0149095	-0.0074192	0.0353569									-0.0485873	-0.0472333	-0.0466412	-0.0517335	-0.0692784	-0.0574489									-0.00142629	-0.0223639	-0.0182955	-0.0084049	-0.0258634	-0.0179814									0.0134116
							-0.00432913	-0.0376663	-0.018574	0.0149297	-0.00734041	0.0353937									-0.0486516	-0.047277	-0.0467034	-0.0517799	-0.0693601	-0.0575061									-0.00143455	-0.0223852	-0.018317	-0.00842459	-0.0258867	-0.0179948									0.0134186
							-0.00426136	-0.0375856	-0.0185608	0.01495	-0.00726129	0.0354305									-0.0487159	-0.0473207	-0.0467656	-0.0518261	-0.0694417	-0.0575631									-0.0014428	-0.0224066	-0.0183385	-0.00844428	-0.02591	-0.0180082									0.0134257
							-0.00419329	-0.0375045	-0.0185474	0.0149702	-0.00718183	0.0354673									-0.0487802	-0.0473644	-0.0468276	-0.0518723	-0.0695233	-0.0576201									-0.00145103	-0.0224279	-0.0183599	-0.00846396	-0.0259333	-0.0180216									0.0134327
							-0.00412494	-0.037423	-0.0185337	0.0149904	-0.00710204	0.0355041									-0.0488444	-0.0474081	-0.0468896	-0.0519183	-0.0696049	-0.0576769									-0.00145926	-0.0224492	-0.0183813	-0.00848364	-0.0259565	-0.018035									0.0134397
							-0.00405629	-0.0373411	-0.0185199	0.0150106	-0.00702191	0.0355408									-0.0489087	-0.0474518	-0.0469515	-0.0519642	-0.0696864	-0.0577336									-0.00146747	-0.0224704	-0.0184027	-0.00850332	-0.0259797	-0.0180483									0.0134468
							-0.00398736	-0.0372589	-0.0185059	0.0150308	-0.00694144	0.0355776									-0.0489728	-0.0474955	-0.0470134	-0.05201	-0.0697679	-0.0577902									-0.00147566	-0.0224916	-0.018424	-0.00852299	-0.0260029	-0.0180616									0.0134538
							-0.00391812	-0.0371763	-0.0184917	0.0150509	-0.00686063	0.0356143									-0.049037	-0.0475391	-0.0470751	-0.0520558	-0.0698493	-0.0578466									-0.00148385	-0.0225128	-0.0184453	-0.00854266	-0.026026	-0.0180749									0.0134608
							-0.0038486	-0.0370934	-0.0184773	0.0150711	-0.00677949	0.035651									-0.0491011	-0.0475828	-0.0471368	-0.0521014	-0.0699308	-0.057903									-0.00149202	-0.0225339	-0.0184666	-0.00856233	-0.0260491	-0.0180881									0.0134677
							-0.00377878	-0.03701	-0.0184626	0.0150912	-0.006698	0.0356877									-0.0491652	-0.0476264	-0.0471984	-0.0521469	-0.0700122	-0.0579592									-0.00150018	-0.0225551	-0.0184878	-0.008582	-0.0260722	-0.0181013									0.0134747
							-0.00370866	-0.0369263	-0.0184478	0.0151113	-0.00661618	0.0357244									-0.0492293	-0.04767	-0.0472599	-0.0521923	-0.0700935	-0.0580153									-0.00150832	-0.0225762	-0.018509	-0.00860166	-0.0260953	-0.0181145									0.0134817
							-0.00363824	-0.0368422	-0.0184328	0.0151314	-0.00653401	0.0357611									-0.0492933	-0.0477136	-0.0473214	-0.0522375	-0.0701748	-0.0580713									-0.00151646	-0.0225972	-0.0185302	-0.00862131	-0.0261183	-0.0181276									0.0134886
							-0.00356753	-0.0367578	-0.0184176	0.0151515	-0.00645149	0.0357977									-0.0493573	-0.0477572	-0.0473827	-0.0522827	-0.0702561	-0.0581272									-0.00152457	-0.0226183	-0.0185513	-0.00864097	-0.0261413	-0.0181407									0.0134956
							-0.00349651	-0.0366729	-0.0184022	0.0151715	-0.00636864	0.0358344									-0.0494212	-0.0478008	-0.047444	-0.0523278	-0.0703374	-0.0581829									-0.00153268	-0.0226393	-0.0185724	-0.00866062	-0.0261643	-0.0181538									0.0135025
							-0.00342519	-0.0365877	-0.0183866	0.0151916	-0.00628543	0.035871									-0.0494852	-0.0478443	-0.0475052	-0.0523728	-0.0704186	-0.0582385									-0.00154077	-0.0226602	-0.0185935	-0.00868026	-0.0261872	-0.0181669									0.0135094
							-0.00335358	-0.0365021	-0.0183708	0.0152116	-0.00620188	0.0359076									-0.049549	-0.0478879	-0.0475664	-0.0524176	-0.0704998	-0.058294									-0.00154885	-0.0226812	-0.0186145	-0.0086999	-0.0262101	-0.0181799									0.0135163
							-0.00328166	-0.0364161	-0.0183548	0.0152316	-0.00611799	0.0359442									-0.0496129	-0.0479314	-0.0476274	-0.0524624	-0.0705809	-0.0583494									-0.00155691	-0.0227021	-0.0186355	-0.00871954	-0.026233	-0.0181929									0.0135232
							-0.00320943	-0.0363298	-0.0183386	0.0152515	-0.00603374	0.0359807									-0.0496767	-0.0479749	-0.0476884	-0.052507	-0.070662	-0.0584047									-0.00156496	-0.022723	-0.0186565	-0.00873917	-0.0262559	-0.0182058									0.0135301
							-0.0031369	-0.036243	-0.0183222	0.0152715	-0.00594914	0.0360173									-0.0497405	-0.0480184	-0.0477493	-0.0525516	-0.0707431	-0.0584598									-0.00157299	-0.0227438	-0.0186774	-0.0087588	-0.0262787	-0.0182187									0.013537
							-0.00306407	-0.0361559	-0.0183056	0.0152914	-0.0058642	0.0360538									-0.0498043	-0.0480619	-0.0478101	-0.052596	-0.0708241	-0.0585149									-0.00158102	-0.0227646	-0.0186983	-0.00877843	-0.0263015	-0.0182316									0.0135439
							-0.00299093	-0.0360684	-0.0182887	0.0153114	-0.0057789	0.0360903									-0.049868	-0.0481054	-0.0478708	-0.0526403	-0.0709051	-0.0585698									-0.00158902	-0.0227854	-0.0187192	-0.00879805	-0.0263243	-0.0182445									0.0135507
							-0.00291748	-0.0359805	-0.0182717	0.0153313	-0.00569325	0.0361268									-0.0499317	-0.0481489	-0.0479314	-0.0526845	-0.0709861	-0.0586245									-0.00159701	-0.0228062	-0.01874	-0.00881767	-0.026347	-0.0182573									0.0135576
							-0.00284372	-0.0358922	-0.0182545	0.0153511	-0.00560724	0.0361633									-0.0499954	-0.0481923	-0.047992	-0.0527286	-0.071067	-0.0586792									-0.00160499	-0.0228269	-0.0187608	-0.00883728	-0.0263697	-0.0182701									0.0135644
							-0.00276965	-0.0358036	-0.0182371	0.015371	-0.00552088	0.0361998									-0.050059	-0.0482358	-0.0480525	-0.0527726	-0.0711479	-0.0587337									-0.00161295	-0.0228476	-0.0187815	-0.00885688	-0.0263924	-0.0182829									0.0135713
							-0.00269528	-0.0357146	-0.0182194	0.0153908	-0.00543417	0.0362363									-0.0501226	-0.0482792	-0.0481128	-0.0528165	-0.0712287	-0.0587882									-0.0016209	-0.0228683	-0.0188022	-0.00887649	-0.026415	-0.0182956									0.0135781
							-0.00262059	-0.0356251	-0.0182016	0.0154106	-0.0053471	0.0362727									-0.0501862	-0.0483226	-0.0481732	-0.0528603	-0.0713096	-0.0588424									-0.00162883	-0.0228889	-0.0188229	-0.00889608	-0.0264377	-0.0183083									0.0135849
							-0.00254558	-0.0355353	-0.0181835	0.0154304	-0.00525967	0.0363091									-0.0502497	-0.048366	-0.0482334	-0.052904	-0.0713903	-0.0588966									-0.00163675	-0.0229095	-0.0188435	-0.00891568	-0.0264602	-0.018321									0.0135917
							-0.00247027	-0.0354451	-0.0181653	0.0154502	-0.00517188	0.0363455									-0.0503132	-0.0484094	-0.0482935	-0.0529475	-0.0714711	-0.0589507									-0.00164465	-0.0229301	-0.0188641	-0.00893526	-0.0264828	-0.0183336									0.0135985
							-0.00239463	-0.0353545	-0.0181468	0.01547	-0.00508373	0.0363819									-0.0503766	-0.0484527	-0.0483536	-0.052991	-0.0715518	-0.0590046									-0.00165254	-0.0229506	-0.0188847	-0.00895485	-0.0265053	-0.0183462									0.0136053
							-0.00231869	-0.0352636	-0.0181282	0.0154897	-0.00499522	0.0364183									-0.0504401	-0.0484961	-0.0484135	-0.0530343	-0.0716324	-0.0590584									-0.00166041	-0.0229711	-0.0189052	-0.00897442	-0.0265278	-0.0183588									0.0136121
							-0.00224242	-0.0351722	-0.0181093	0.0155094	-0.00490635	0.0364546									-0.0505035	-0.0485394	-0.0484734	-0.0530775	-0.071713	-0.059112									-0.00166827	-0.0229916	-0.0189257	-0.008994	-0.0265503	-0.0183713									0.0136189
							-0.00216584	-0.0350805	-0.0180902	0.0155291	-0.00481712	0.0364909									-0.0505668	-0.0485828	-0.0485332	-0.0531206	-0.0717936	-0.0591656									-0.00167611	-0.023012	-0.0189462	-0.00901356	-0.0265727	-0.0183838									0.0136257
							-0.00208894	-0.0349883	-0.0180709	0.0155488	-0.00472752	0.0365273									-0.0506301	-0.0486261	-0.0485929	-0.0531636	-0.0718741	-0.059219									-0.00168393	-0.0230325	-0.0189666	-0.00903313	-0.0265951	-0.0183963									0.0136324
							-0.00201171	-0.0348958	-0.0180514	0.0155684	-0.00463756	0.0365635									-0.0506934	-0.0486694	-0.0486526	-0.0532065	-0.0719546	-0.0592723									-0.00169174	-0.0230528	-0.018987	-0.00905268	-0.0266175	-0.0184087									0.0136392
							-0.00193417	-0.0348029	-0.0180317	0.0155881	-0.00454724	0.0365998									-0.0507567	-0.0487127	-0.0487121	-0.0532493	-0.0720351	-0.0593255									-0.00169954	-0.0230732	-0.0190073	-0.00907223	-0.0266399	-0.0184211									0.0136459
							-0.00185631	-0.0347096	-0.0180118	0.0156077	-0.00445654	0.0366361									-0.0508199	-0.0487559	-0.0487716	-0.053292	-0.0721155	-0.0593785									-0.00170731	-0.0230935	-0.0190276	-0.00909178	-0.0266622	-0.0184335									0.0136526
							-0.00177812	-0.0346159	-0.0179917	0.0156272	-0.00436548	0.0366723									-0.0508831	-0.0487992	-0.0488309	-0.0533345	-0.0721959	-0.0594315									-0.00171507	-0.0231138	-0.0190479	-0.00911132	-0.0266845	-0.0184458									0.0136594
							-0.00169961	-0.0345218	-0.0179713	0.0156468	-0.00427405	0.0367086									-0.0509462	-0.0488425	-0.0488902	-0.053377	-0.0722762	-0.0594843									-0.00172282	-0.023134	-0.0190681	-0.00913085	-0.0267067	-0.0184582									0.0136661
							-0.00162077	-0.0344273	-0.0179508	0.0156663	-0.00418225	0.0367448									-0.0510093	-0.0488857	-0.0489494	-0.0534193	-0.0723565	-0.0595369									-0.00173055	-0.0231543	-0.0190883	-0.00915038	-0.0267289	-0.0184704									0.0136728
							-0.00154161	-0.0343324	-0.01793	0.0156858	-0.00409008	0.0367809									-0.0510724	-0.0489289	-0.0490085	-0.0534615	-0.0724367	-0.0595895									-0.00173826	-0.0231744	-0.0191085	-0.0091699	-0.0267511	-0.0184827									0.0136795
							-0.00146212	-0.0342371	-0.017909	0.0157053	-0.00399753	0.0368171									-0.0511355	-0.0489721	-0.0490675	-0.0535036	-0.0725169	-0.0596419									-0.00174595	-0.0231946	-0.0191286	-0.00918942	-0.0267733	-0.0184949									0.0136862
							-0.0013823	-0.0341414	-0.0178878	0.0157248	-0.00390462	0.0368533									-0.0511985	-0.0490153	-0.0491264	-0.0535456	-0.0725971	-0.0596942									-0.00175363	-0.0232147	-0.0191487	-0.00920893	-0.0267954	-0.0185071									0.0136929
							-0.00130215	-0.0340454	-0.0178664	0.0157442	-0.00381133	0.0368894									-0.0512614	-0.0490585	-0.0491853	-0.0535875	-0.0726772	-0.0597464									-0.00176129	-0.0232348	-0.0191687	-0.00922843	-0.0268175	-0.0185192									0.0136996
							-0.00122168	-0.0339489	-0.0178448	0.0157636	-0.00371766	0.0369255									-0.0513244	-0.0491017	-0.049244	-0.0536293	-0.0727573	-0.0597984									-0.00176893	-0.0232549	-0.0191887	-0.00924793	-0.0268396	-0.0185313									0.0137063
							-0.00114087	-0.033852	-0.017823	0.015783	-0.00362362	0.0369616									-0.0513873	-0.0491449	-0.0493027	-0.0536709	-0.0728373	-0.0598503									-0.00177656	-0.0232749	-0.0192087	-0.00926742	-0.0268616	-0.0185434									0.013713
							-0.00105973	-0.0337548	-0.0178009	0.0158024	-0.0035292	0.0369977									-0.0514501	-0.049188	-0.0493612	-0.0537125	-0.0729173	-0.0599021									-0.00178417	-0.0232949	-0.0192286	-0.00928691	-0.0268836	-0.0185554									0.0137196
							-0.000978256	-0.0336571	-0.0177787	0.0158217	-0.0034344	0.0370337									-0.051513	-0.0492311	-0.0494197	-0.0537539	-0.0729973	-0.0599537									-0.00179176	-0.0233149	-0.0192485	-0.00930639	-0.0269056	-0.0185675									0.0137263
							-0.000896449	-0.033559	-0.0177562	0.0158411	-0.00333923	0.0370698									-0.0515758	-0.0492743	-0.0494781	-0.0537952	-0.0730772	-0.0600053									-0.00179934	-0.0233348	-0.0192684	-0.00932586	-0.0269275	-0.0185794									0.013733
							-0.000814306	-0.0334605	-0.0177335	0.0158604	-0.00324367	0.0371058									-0.0516385	-0.0493174	-0.0495364	-0.0538364	-0.0731571	-0.0600567									-0.0018069	-0.0233547	-0.0192882	-0.00934532	-0.0269495	-0.0185914									0.0137396
							-0.000731828	-0.0333617	-0.0177106	0.0158796	-0.00314774	0.0371418									-0.0517012	-0.0493605	-0.0495946	-0.0538775	-0.0732369	-0.060108									-0.00181444	-0.0233745	-0.019308	-0.00936478	-0.0269713	-0.0186033									0.0137463
							-0.000649012	-0.0332624	-0.0176874	0.0158989	-0.00305142	0.0371778									-0.0517639	-0.0494036	-0.0496527	-0.0539184	-0.0733167	-0.0601591									-0.00182196	-0.0233944	-0.0193277	-0.00938424	-0.0269932	-0.0186152									0.0137529
							-0.000565858	-0.0331627	-0.0176641	0.0159181	-0.00295472	0.0372137									-0.0518266	-0.0494466	-0.0497107	-0.0539593	-0.0733964	-0.0602101									-0.00182946	-0.0234142	-0.0193474	-0.00940368	-0.027015	-0.018627									0.0137595
							-0.000482365	-0.0330626	-0.0176405	0.0159373	-0.00285763	0.0372497									-0.0518892	-0.0494897	-0.0497686	-0.054	-0.0734761	-0.060261									-0.00183695	-0.0234339	-0.0193671	-0.00942312	-0.0270368	-0.0186388									0.0137662
							-0.000398532	-0.0329622	-0.0176167	0.0159564	-0.00276016	0.0372856									-0.0519518	-0.0495328	-0.0498265	-0.0540406	-0.0735557	-0.0603118									-0.00184442	-0.0234537	-0.0193867	-0.00944255	-0.0270586	-0.0186506									0.0137728
							-0.000314357	-0.0328613	-0.0175927	0.0159756	-0.00266231	0.0373215									-0.0520143	-0.0495758	-0.0498842	-0.0540811	-0.0736353	-0.0603624									-0.00185186	-0.0234734	-0.0194063	-0.00946197	-0.0270803	-0.0186624									0.0137794
							-0.00022984	-0.03276	-0.0175685	0.0159947	-0.00256407	0.0373574									-0.0520768	-0.0496188	-0.0499419	-0.0541215	-0.0737149	-0.0604129									-0.0018593	-0.023493	-0.0194258	-0.00948139	-0.027102	-0.0186741									0.013786
							-0.00014498	-0.0326583	-0.017544	0.0160138	-0.00246543	0.0373932									-0.0521393	-0.0496618	-0.0499994	-0.0541618	-0.0737944	-0.0604632									-0.00186671	-0.0235127	-0.0194453	-0.0095008	-0.0271236	-0.0186858									0.0137926
							-5.97761e-05	-0.0325562	-0.0175194	0.0160328	-0.00236641	0.0374291									-0.0522017	-0.0497048	-0.0500569	-0.0542019	-0.0738738	-0.0605135									-0.0018741	-0.0235323	-0.0194648	-0.0095202	-0.0271453	-0.0186974									0.0137992
							2.57733e-05	-0.0324537	-0.0174945	0.0160519	-0.002267	0.0374649									-0.0522641	-0.0497478	-0.0501142	-0.054242	-0.0739533	-0.0605636									-0.00188148	-0.0235518	-0.0194842	-0.0095396	-0.0271669	-0.018709									0.0138058
							0.000111669	-0.0323507	-0.0174693	0.0160709	-0.0021672	0.0375007									-0.0523265	-0.0497908	-0.0501715	-0.0542819	-0.0740326	-0.0606136									-0.00188884	-0.0235714	-0.0195036	-0.00955898	-0.0271884	-0.0187206									0.0138124
							0.000197912	-0.0322474	-0.017444	0.0160899	-0.00206701	0.0375365									-0.0523888	-0.0498338	-0.0502286	-0.0543217	-0.0741119	-0.0606634									-0.00189617	-0.0235909	-0.019523	-0.00957836	-0.02721	-0.0187321									0.013819
							0.000284503	-0.0321437	-0.0174185	0.0161088	-0.00196642	0.0375723									-0.0524511	-0.0498767	-0.0502857	-0.0543614	-0.0741912	-0.0607131									-0.00190349	-0.0236103	-0.0195423	-0.00959774	-0.0272315	-0.0187437									0.0138256
							0.000371444	-0.0320395	-0.0173927	0.0161277	-0.00186544	0.037608									-0.0525133	-0.0499196	-0.0503427	-0.0544009	-0.0742704	-0.0607627									-0.00191079	-0.0236297	-0.0195615	-0.0096171	-0.0272529	-0.0187551									0.0138322
							0.000458735	-0.0319349	-0.0173667	0.0161466	-0.00176407	0.0376437									-0.0525755	-0.0499626	-0.0503996	-0.0544404	-0.0743496	-0.0608121									-0.00191807	-0.0236491	-0.0195808	-0.00963646	-0.0272744	-0.0187666									0.0138388
							0.000546377	-0.03183	-0.0173404	0.0161655	-0.00166229	0.0376794									-0.0526377	-0.0500055	-0.0504563	-0.0544797	-0.0744288	-0.0608615									-0.00192533	-0.0236685	-0.0195999	-0.00965581	-0.0272958	-0.018778									0.0138453
							0.000634372	-0.0317246	-0.017314	0.0161844	-0.00156012	0.0377151									-0.0526998	-0.0500484	-0.050513	-0.0545189	-0.0745078	-0.0609106									-0.00193257	-0.0236878	-0.0196191	-0.00967515	-0.0273172	-0.0187894									0.0138519
							0.00072272	-0.0316188	-0.0172873	0.0162032	-0.00145756	0.0377508									-0.0527619	-0.0500913	-0.0505696	-0.054558	-0.0745869	-0.0609597									-0.0019398	-0.0237071	-0.0196382	-0.00969448	-0.0273385	-0.0188007									0.0138585
							0.000811422	-0.0315126	-0.0172604	0.016222	-0.00135459	0.0377864									-0.052824	-0.0501342	-0.0506261	-0.054597	-0.0746659	-0.0610086									-0.001947	-0.0237264	-0.0196573	-0.0097138	-0.0273598	-0.018812									0.0138651
							0.00090048	-0.0314059	-0.0172332	0.0162407	-0.00125122	0.037822									-0.052886	-0.050177	-0.0506825	-0.0546359	-0.0747448	-0.0610574									-0.00195418	-0.0237456	-0.0196763	-0.00973312	-0.0273811	-0.0188233									0.0138716
							0.000989894	-0.0312989	-0.0172059	0.0162594	-0.00114745	0.0378576									-0.052948	-0.0502199	-0.0507388	-0.0546746	-0.0748237	-0.0611061									-0.00196134	-0.0237648	-0.0196953	-0.00975243	-0.0274023	-0.0188345									0.0138782
							0.00107967	-0.0311914	-0.0171783	0.0162781	-0.00104328	0.0378932									-0.0530099	-0.0502627	-0.050795	-0.0547132	-0.0749025	-0.0611546									-0.00196848	-0.023784	-0.0197142	-0.00977173	-0.0274235	-0.0188457									0.0138847
							0.00116979	-0.0310836	-0.0171505	0.0162968	-0.000938711	0.0379287									-0.0530718	-0.0503056	-0.0508511	-0.0547517	-0.0749813	-0.061203									-0.00197561	-0.0238031	-0.0197331	-0.00979102	-0.0274447	-0.0188569									0.0138913
							0.00126028	-0.0309753	-0.0171224	0.0163154	-0.000833734	0.0379643									-0.0531337	-0.0503484	-0.0509071	-0.0547901	-0.0750601	-0.0612512									-0.00198271	-0.0238222	-0.019752	-0.0098103	-0.0274659	-0.018868									0.0138978
							0.00135113	-0.0308665	-0.0170942	0.0163341	-0.000728351	0.0379998									-0.0531955	-0.0503912	-0.050963	-0.0548283	-0.0751388	-0.0612993									-0.00198979	-0.0238412	-0.0197708	-0.00982957	-0.027487	-0.0188791									0.0139044
							0.00144235	-0.0307574	-0.0170656	0.0163526	-0.000622561	0.0380353									-0.0532573	-0.050434	-0.0510188	-0.0548665	-0.0752174	-0.0613473									-0.00199685	-0.0238602	-0.0197896	-0.00984884	-0.0275081	-0.0188902									0.0139109
							0.00153392	-0.0306479	-0.0170369	0.0163712	-0.000516365	0.0380707									-0.053319	-0.0504768	-0.0510744	-0.0549045	-0.075296	-0.0613952									-0.00200389	-0.0238792	-0.0198083	-0.00986809	-0.0275291	-0.0189013									0.0139175
							0.00162586	-0.0305379	-0.0170079	0.0163897	-0.00040976	0.0381062									-0.0533808	-0.0505196	-0.05113	-0.0549424	-0.0753745	-0.0614429									-0.00201091	-0.0238982	-0.019827	-0.00988734	-0.0275501	-0.0189123									0.013924
							0.00171816	-0.0304275	-0.0169788	0.0164082	-0.000302746	0.0381416									-0.0534424	-0.0505623	-0.0511855	-0.0549802	-0.075453	-0.0614905									-0.00201791	-0.0239171	-0.0198456	-0.00990658	-0.0275711	-0.0189232									0.0139305
							0.00181082	-0.0303167	-0.0169493	0.0164266	-0.000195322	0.038177									-0.0535041	-0.0506051	-0.0512409	-0.0550178	-0.0755315	-0.0615379									-0.00202489	-0.023936	-0.0198643	-0.00992581	-0.0275921	-0.0189341									0.0139371
							0.00190386	-0.0302055	-0.0169197	0.0164451	-8.74862e-05	0.0382124									-0.0535657	-0.0506478	-0.0512962	-0.0550554	-0.0756099	-0.0615852									-0.00203184	-0.0239548	-0.0198828	-0.00994503	-0.027613	-0.018945									0.0139436
							0.00199726	-0.0300938	-0.0168898	0.0164635	2.07618e-05	0.0382477									-0.0536272	-0.0506906	-0.0513514	-0.0550928	-0.0756882	-0.0616324									-0.00203878	-0.0239736	-0.0199014	-0.00996424	-0.0276339	-0.0189559									0.0139501
							0.00209103	-0.0299817	-0.0168597	0.0164818	0.000129423	0.0382831									-0.0536887	-0.0507333	-0.0514065	-0.0551301	-0.0757665	-0.0616794									-0.00204569	-0.0239924	-0.0199198	-0.00998344	-0.0276547	-0.0189667									0.0139567
							0.00218517	-0.0298692	-0.0168293	0.0165002	0.000238499	0.0383184									-0.0537502	-0.050776	-0.0514614	-0.0551672	-0.0758447	-0.0617263									-0.00205259	-0.0240111	-0.0199383	-0.0100026	-0.0276755	-0.0189775									0.0139632
							0.00227968	-0.0297563	-0.0167987	0.0165185	0.00034799	0.0383537									-0.0538116	-0.0508187	-0.0515163	-0.0552043	-0.0759229	-0.0617731									-0.00205946	-0.0240298	-0.0199567	-0.0100218	-0.0276963	-0.0189883									0.0139697
							0.00237456	-0.0296429	-0.0167679	0.0165367	0.000457897	0.0383889									-0.053873	-0.0508614	-0.0515711	-0.0552412	-0.076001	-0.0618197									-0.00206631	-0.0240485	-0.019975	-0.010041	-0.0277171	-0.018999									0.0139762
							0.00246981	-0.0295292	-0.0167368	0.016555	0.000568222	0.0384242									-0.0539344	-0.0509041	-0.0516257	-0.055278	-0.0760791	-0.0618662									-0.00207313	-0.0240671	-0.0199934	-0.0100602	-0.0277378	-0.0190097									0.0139828
							0.00256544	-0.029415	-0.0167055	0.0165732	0.000678965	0.0384594									-0.0539957	-0.0509467	-0.0516803	-0.0553147	-0.0761571	-0.0619125									-0.00207994	-0.0240857	-0.0200116	-0.0100793	-0.0277585	-0.0190203									0.0139893
							0.00266144	-0.0293003	-0.016674	0.0165914	0.000790128	0.0384946									-0.054057	-0.0509894	-0.0517348	-0.0553512	-0.0762351	-0.0619588									-0.00208672	-0.0241043	-0.0200299	-0.0100984	-0.0277791	-0.019031									0.0139958
							0.00275782	-0.0291853	-0.0166422	0.0166095	0.000901711	0.0385298									-0.0541182	-0.051032	-0.0517891	-0.0553876	-0.076313	-0.0620048									-0.00209349	-0.0241228	-0.0200481	-0.0101176	-0.0277997	-0.0190415									0.0140023
							0.00285457	-0.0290698	-0.0166102	0.0166276	0.00101372	0.0385649									-0.0541794	-0.0510747	-0.0518434	-0.0554239	-0.0763909	-0.0620508									-0.00210023	-0.0241413	-0.0200662	-0.0101367	-0.0278203	-0.0190521									0.0140088
							0.00295171	-0.0289539	-0.016578	0.0166457	0.00112614	0.0386001									-0.0542406	-0.0511173	-0.0518975	-0.0554601	-0.0764687	-0.0620966									-0.00210694	-0.0241598	-0.0200843	-0.0101558	-0.0278409	-0.0190626									0.0140154
							0.00304922	-0.0288375	-0.0165455	0.0166637	0.00123899	0.0386352									-0.0543017	-0.0511599	-0.0519515	-0.0554962	-0.0765465	-0.0621422									-0.00211364	-0.0241782	-0.0201024	-0.0101749	-0.0278614	-0.0190731									0.0140219
							0.00314711	-0.0287207	-0.0165128	0.0166818	0.00135227	0.0386702									-0.0543628	-0.0512025	-0.0520055	-0.0555321	-0.0766242	-0.0621878									-0.00212031	-0.0241966	-0.0201204	-0.010194	-0.0278819	-0.0190835									0.0140284
							0.00324538	-0.0286035	-0.0164798	0.0166997	0.00146597	0.0387053									-0.0544238	-0.0512451	-0.0520593	-0.0555679	-0.0767018	-0.0622331									-0.00212696	-0.0242149	-0.0201384	-0.0102131	-0.0279023	-0.0190939									0.0140349
							0.00334403	-0.0284859	-0.0164466	0.0167177	0.00158009	0.0387403									-0.0544848	-0.0512877	-0.052113	-0.0556036	-0.0767794	-0.0622784									-0.00213359	-0.0242332	-0.0201563	-0.0102322	-0.0279227	-0.0191043									0.0140414
							0.00344307	-0.0283678	-0.0164132	0.0167356	0.00169465	0.0387754									-0.0545458	-0.0513302	-0.0521666	-0.0556392	-0.0768569	-0.0623235									-0.00214019	-0.0242515	-0.0201742	-0.0102512	-0.0279431	-0.0191146									0.0140479
							0.00354249	-0.0282493	-0.0163795	0.0167535	0.00180963	0.0388103									-0.0546067	-0.0513728	-0.0522201	-0.0556746	-0.0769344	-0.0623685									-0.00214677	-0.0242697	-0.020192	-0.0102703	-0.0279634	-0.0191249									0.0140545
							0.00364229	-0.0281303	-0.0163456	0.0167713	0.00192504	0.0388453									-0.0546676	-0.0514153	-0.0522735	-0.0557099	-0.0770118	-0.0624133									-0.00215333	-0.0242879	-0.0202098	-0.0102893	-0.0279838	-0.0191352									0.014061
							0.00374248	-0.028011	-0.0163114	0.0167891	0.00204089	0.0388802									-0.0547284	-0.0514579	-0.0523267	-0.0557451	-0.0770892	-0.062458									-0.00215987	-0.0243061	-0.0202276	-0.0103084	-0.028004	-0.0191454									0.0140675
							0.00384306	-0.0278912	-0.016277	0.0168069	0.00215716	0.0389152									-0.0547892	-0.0515004	-0.0523799	-0.0557801	-0.0771665	-0.0625025									-0.00216638	-0.0243242	-0.0202453	-0.0103274	-0.0280243	-0.0191556									0.014074
							0.00394402	-0.0277709	-0.0162424	0.0168246	0.00227387	0.0389501									-0.05485	-0.0515429	-0.052433	-0.0558151	-0.0772438	-0.0625469									-0.00217286	-0.0243423	-0.020263	-0.0103464	-0.0280445	-0.0191658									0.0140805
							0.00404537	-0.0276502	-0.0162075	0.0168423	0.00239101	0.0389849									-0.0549107	-0.0515854	-0.0524859	-0.0558499	-0.077321	-0.0625912									-0.00217933	-0.0243604	-0.0202806	-0.0103654	-0.0280647	-0.0191759									0.014087
							0.00414711	-0.0275291	-0.0161724	0.01686	0.00250858	0.0390198									-0.0549714	-0.0516279	-0.0525388	-0.0558846	-0.0773981	-0.0626353									-0.00218577	-0.0243784	-0.0202982	-0.0103844	-0.0280848	-0.019186									0.0140936
							0.00424925	-0.0274075	-0.016137	0.0168776	0.00262659	0.0390546									-0.055032	-0.0516704	-0.0525915	-0.0559191	-0.0774752	-0.0626793									-0.00219219	-0.0243964	-0.0203157	-0.0104034	-0.0281049	-0.019196									0.0141001
							0.00435177	-0.0272855	-0.0161014	0.0168952	0.00274504	0.0390894									-0.0550926	-0.0517129	-0.0526441	-0.0559535	-0.0775523	-0.0627231									-0.00219858	-0.0244143	-0.0203332	-0.0104223	-0.028125	-0.0192061									0.0141066
							0.00445469	-0.0271631	-0.0160655	0.0169128	0.00286393	0.0391242									-0.0551531	-0.0517553	-0.0526966	-0.0559878	-0.0776292	-0.0627668									-0.00220495	-0.0244322	-0.0203506	-0.0104413	-0.028145	-0.019216									0.0141131
							0.004558	-0.0270402	-0.0160294	0.0169303	0.00298325	0.0391589									-0.0552136	-0.0517978	-0.052749	-0.056022	-0.0777061	-0.0628104									-0.00221129	-0.0244501	-0.020368	-0.0104602	-0.028165	-0.019226									0.0141197
							0.00466171	-0.0269169	-0.0159931	0.0169478	0.00310301	0.0391936									-0.0552741	-0.0518402	-0.0528013	-0.056056	-0.077783	-0.0628538									-0.00221761	-0.0244679	-0.0203854	-0.0104791	-0.028185	-0.0192359									0.0141262
							0.00476581	-0.0267931	-0.0159565	0.0169652	0.00322322	0.0392283									-0.0553345	-0.0518826	-0.0528535	-0.05609	-0.0778598	-0.0628971									-0.00222391	-0.0244857	-0.0204027	-0.0104981	-0.0282049	-0.0192458									0.0141327
							0.00487031	-0.0266689	-0.0159197	0.0169827	0.00334386	0.039263									-0.0553949	-0.0519251	-0.0529055	-0.0561237	-0.0779365	-0.0629402									-0.00223018	-0.0245035	-0.02042	-0.010517	-0.0282248	-0.0192556									0.0141392
							0.00497521	-0.0265443	-0.0158826	0.017	0.00346495	0.0392977									-0.0554552	-0.0519675	-0.0529575	-0.0561574	-0.0780132	-0.0629832									-0.00223643	-0.0245212	-0.0204372	-0.0105359	-0.0282447	-0.0192654									0.0141458
							0.00508051	-0.0264192	-0.0158452	0.0170174	0.00358648	0.0393323									-0.0555155	-0.0520099	-0.0530093	-0.0561909	-0.0780899	-0.0630261									-0.00224265	-0.0245389	-0.0204544	-0.0105548	-0.0282645	-0.0192752									0.0141523
							0.0051862	-0.0262936	-0.0158076	0.0170347	0.00370846	0.0393669									-0.0555758	-0.0520523	-0.053061	-0.0562243	-0.0781664	-0.0630688									-0.00224885	-0.0245566	-0.0204715	-0.0105736	-0.0282843	-0.0192849									0.0141589
							0.0052923	-0.0261677	-0.0157698	0.017052	0.00383088	0.0394015									-0.055636	-0.0520946	-0.0531126	-0.0562576	-0.0782429	-0.0631113									-0.00225502	-0.0245742	-0.0204886	-0.0105925	-0.0283041	-0.0192946									0.0141654
							0.0053988	-0.0260412	-0.0157317	0.0170692	0.00395375	0.039436									-0.0556962	-0.052137	-0.0531641	-0.0562908	-0.0783194	-0.0631537									-0.00226117	-0.0245918	-0.0205056	-0.0106113	-0.0283238	-0.0193042									0.0141719
							0.0055057	-0.0259144	-0.0156934	0.0170864	0.00407707	0.0394705									-0.0557563	-0.0521794	-0.0532155	-0.0563238	-0.0783958	-0.063196									-0.00226729	-0.0246093	-0.0205226	-0.0106302	-0.0283435	-0.0193139									0.0141785
							0.00561301	-0.025787	-0.0156548	0.0171035	0.00420083	0.039505									-0.0558164	-0.0522217	-0.0532667	-0.0563566	-0.0784721	-0.0632381									-0.00227339	-0.0246268	-0.0205396	-0.010649	-0.0283632	-0.0193234									0.014185
							0.00572072	-0.0256593	-0.015616	0.0171207	0.00432505	0.0395395									-0.0558764	-0.0522641	-0.0533179	-0.0563894	-0.0785483	-0.0632801									-0.00227946	-0.0246443	-0.0205565	-0.0106678	-0.0283828	-0.019333									0.0141916
							0.00582883	-0.025531	-0.0155769	0.0171377	0.00444971	0.0395739									-0.0559364	-0.0523064	-0.0533689	-0.056422	-0.0786246	-0.0633219									-0.00228551	-0.0246617	-0.0205734	-0.0106866	-0.0284024	-0.0193425									0.0141981
							0.00593736	-0.0254024	-0.0155376	0.0171548	0.00457483	0.0396084									-0.0559964	-0.0523487	-0.0534198	-0.0564545	-0.0787007	-0.0633636									-0.00229153	-0.0246791	-0.0205902	-0.0107054	-0.0284219	-0.019352									0.0142047
							0.00604629	-0.0252733	-0.015498	0.0171718	0.0047004	0.0396428									-0.0560563	-0.052391	-0.0534706	-0.0564869	-0.0787768	-0.0634052									-0.00229752	-0.0246964	-0.0206069	-0.0107242	-0.0284414	-0.0193614									0.0142112
							0.00615563	-0.0251437	-0.0154581	0.0171888	0.00482642	0.0396771									-0.0561162	-0.0524333	-0.0535213	-0.0565191	-0.0788528	-0.0634466									-0.00230349	-0.0247137	-0.0206237	-0.0107429	-0.0284609	-0.0193708									0.0142178
							0.00626538	-0.0250137	-0.015418	0.0172057	0.0049529	0.0397115									-0.056176	-0.0524756	-0.0535719	-0.0565512	-0.0789288	-0.0634878									-0.00230944	-0.024731	-0.0206403	-0.0107617	-0.0284803	-0.0193802									0.0142244
							0.00637554	-0.0248832	-0.0153777	0.0172226	0.00507984	0.0397458									-0.0562358	-0.0525179	-0.0536223	-0.0565832	-0.0790047	-0.0635289									-0.00231535	-0.0247482	-0.020657	-0.0107804	-0.0284998	-0.0193895									0.0142309
							0.00648612	-0.0247523	-0.0153371	0.0172394	0.00520723	0.0397801									-0.0562955	-0.0525602	-0.0536726	-0.056615	-0.0790805	-0.0635699									-0.00232124	-0.0247654	-0.0206735	-0.0107992	-0.0285191	-0.0193988									0.0142375
							0.0065971	-0.0246209	-0.0152962	0.0172562	0.00533508	0.0398143									-0.0563552	-0.0526025	-0.0537229	-0.0566467	-0.0791563	-0.0636107									-0.00232711	-0.0247826	-0.0206901	-0.0108179	-0.0285385	-0.019408									0.0142441
							0.0067085	-0.0244891	-0.0152551	0.017273	0.00546339	0.0398486									-0.0564148	-0.0526447	-0.0537729	-0.0566783	-0.079232	-0.0636514									-0.00233295	-0.0247997	-0.0207066	-0.0108366	-0.0285578	-0.0194172									0.0142506
							0.00682032	-0.0243568	-0.0152138	0.0172897	0.00559216	0.0398828									-0.0564745	-0.052687	-0.0538229	-0.0567098	-0.0793076	-0.0636919									-0.00233876	-0.0248168	-0.020723	-0.0108553	-0.028577	-0.0194264									0.0142572
							0.00693255	-0.0242241	-0.0151721	0.0173064	0.00572138	0.039917									-0.056534	-0.0527292	-0.0538728	-0.0567411	-0.0793832	-0.0637323									-0.00234454	-0.0248338	-0.0207394	-0.0108739	-0.0285963	-0.0194356									0.0142638
							0.0070452	-0.0240909	-0.0151303	0.0173231	0.00585107	0.0399511									-0.0565935	-0.0527714	-0.0539225	-0.0567723	-0.0794587	-0.0637725									-0.0023503	-0.0248509	-0.0207557	-0.0108926	-0.0286154	-0.0194447									0.0142704
							0.00715827	-0.0239572	-0.0150881	0.0173397	0.00598123	0.0399852									-0.056653	-0.0528136	-0.0539721	-0.0568033	-0.0795342	-0.0638126									-0.00235603	-0.0248678	-0.020772	-0.0109112	-0.0286346	-0.0194537									0.014277
							0.00727176	-0.0238231	-0.0150457	0.0173562	0.00611185	0.0400194									-0.0567125	-0.0528558	-0.0540216	-0.0568342	-0.0796096	-0.0638525									-0.00236174	-0.0248848	-0.0207883	-0.0109299	-0.0286537	-0.0194628									0.0142836
							0.00738566	-0.0236885	-0.0150031	0.0173728	0.00624293	0.0400534									-0.0567718	-0.052898	-0.054071	-0.056865	-0.0796849	-0.0638923									-0.00236742	-0.0249016	-0.0208045	-0.0109485	-0.0286728	-0.0194718									0.0142902
							0.00749999	-0.0235535	-0.0149602	0.0173892	0.00637448	0.0400875									-0.0568312	-0.0529402	-0.0541202	-0.0568956	-0.0797602	-0.0639319									-0.00237307	-0.0249185	-0.0208207	-0.0109671	-0.0286919	-0.0194807									0.0142968
							0.00761474	-0.023418	-0.014917	0.0174057	0.00650649	0.0401215									-0.0568905	-0.0529824	-0.0541694	-0.0569262	-0.0798354	-0.0639714									-0.00237869	-0.0249353	-0.0208368	-0.0109857	-0.0287109	-0.0194896									0.0143034
							0.00772991	-0.0232821	-0.0148736	0.0174221	0.00663898	0.0401555									-0.0569497	-0.0530246	-0.0542184	-0.0569565	-0.0799105	-0.0640107									-0.00238429	-0.0249521	-0.0208528	-0.0110043	-0.0287298	-0.0194985									0.0143101
							0.00784551	-0.0231457	-0.0148299	0.0174384	0.00677193	0.0401895									-0.057009	-0.0530668	-0.0542673	-0.0569868	-0.0799856	-0.0640499									-0.00238985	-0.0249688	-0.0208688	-0.0110228	-0.0287488	-0.0195074									0.0143167
							0.00796153	-0.0230088	-0.014786	0.0174548	0.00690535	0.0402234									-0.0570681	-0.0531089	-0.054316	-0.0570169	-0.0800606	-0.064089									-0.00239539	-0.0249855	-0.0208848	-0.0110414	-0.0287677	-0.0195162									0.0143233
							0.00807798	-0.0228715	-0.0147418	0.017471	0.00703924	0.0402573									-0.0571272	-0.053151	-0.0543647	-0.0570469	-0.0801356	-0.0641279									-0.00240091	-0.0250022	-0.0209007	-0.0110599	-0.0287866	-0.0195249									0.0143299
							0.00819486	-0.0227337	-0.0146973	0.0174873	0.00717361	0.0402912									-0.0571863	-0.0531932	-0.0544132	-0.0570767	-0.0802104	-0.0641666									-0.00240639	-0.0250188	-0.0209166	-0.0110785	-0.0288054	-0.0195337									0.0143366
							0.00831216	-0.0225955	-0.0146526	0.0175035	0.00730845	0.0403251									-0.0572453	-0.0532353	-0.0544616	-0.0571064	-0.0802852	-0.0642052									-0.00241185	-0.0250354	-0.0209324	-0.011097	-0.0288242	-0.0195424									0.0143432
							0.0084299	-0.0224567	-0.0146076	0.0175196	0.00744376	0.0403589									-0.0573043	-0.0532774	-0.0545099	-0.057136	-0.08036	-0.0642436									-0.00241728	-0.0250519	-0.0209482	-0.0111155	-0.0288429	-0.019551									0.0143499
							0.00854806	-0.0223176	-0.0145623	0.0175357	0.00757955	0.0403927									-0.0573633	-0.0533195	-0.054558	-0.0571655	-0.0804347	-0.0642819									-0.00242268	-0.0250684	-0.0209639	-0.0111339	-0.0288617	-0.0195597									0.0143565
							0.00866666	-0.0221779	-0.0145168	0.0175518	0.00771581	0.0404265									-0.0574222	-0.0533616	-0.054606	-0.0571948	-0.0805093	-0.06432									-0.00242805	-0.0250849	-0.0209796	-0.0111524	-0.0288803	-0.0195682									0.0143632
							0.00878568	-0.0220378	-0.014471	0.0175678	0.00785255	0.0404602									-0.057481	-0.0534037	-0.0546539	-0.0572239	-0.0805838	-0.064358									-0.00243339	-0.0251013	-0.0209952	-0.0111709	-0.028899	-0.0195768									0.0143699
							0.00890514	-0.0218972	-0.014425	0.0175838	0.00798977	0.0404939									-0.0575398	-0.0534458	-0.0547017	-0.057253	-0.0806583	-0.0643959									-0.00243871	-0.0251177	-0.0210108	-0.0111893	-0.0289176	-0.0195853									0.0143765
							0.00902504	-0.0217562	-0.0143787	0.0175997	0.00812747	0.0405276									-0.0575986	-0.0534879	-0.0547494	-0.0572819	-0.0807327	-0.0644336									-0.002444	-0.025134	-0.0210263	-0.0112077	-0.0289362	-0.0195938									0.0143832
							0.00914537	-0.0216146	-0.0143321	0.0176156	0.00826564	0.0405613									-0.0576573	-0.0535299	-0.0547969	-0.0573106	-0.0808071	-0.0644711									-0.00244925	-0.0251503	-0.0210418	-0.0112261	-0.0289547	-0.0196022									0.0143899
							0.00926614	-0.0214727	-0.0142852	0.0176315	0.0084043	0.0405949									-0.057716	-0.053572	-0.0548443	-0.0573392	-0.0808813	-0.0645085									-0.00245448	-0.0251666	-0.0210573	-0.0112445	-0.0289732	-0.0196106									0.0143966
							0.00938734	-0.0213302	-0.0142381	0.0176473	0.00854344	0.0406285									-0.0577746	-0.0536141	-0.0548915	-0.0573677	-0.0809555	-0.0645457									-0.00245968	-0.0251828	-0.0210726	-0.0112629	-0.0289917	-0.0196189									0.0144033
							0.00950898	-0.0211873	-0.0141908	0.017663	0.00868307	0.0406621									-0.0578332	-0.0536561	-0.0549387	-0.0573961	-0.0810297	-0.0645828									-0.00246485	-0.025199	-0.021088	-0.0112813	-0.0290101	-0.0196273									0.01441
							0.00963106	-0.0210439	-0.0141431	0.0176787	0.00882317	0.0406956									-0.0578917	-0.0536981	-0.0549857	-0.0574243	-0.0811038	-0.0646197									-0.00246999	-0.0252151	-0.0211033	-0.0112996	-0.0290285	-0.0196355									0.0144167
							0.00975358	-0.0209	-0.0140952	0.0176944	0.00896376	0.0407291									-0.0579502	-0.0537401	-0.0550326	-0.0574524	-0.0811778	-0.0646565									-0.0024751	-0.0252312	-0.0211185	-0.011318	-0.0290468	-0.0196438									0.0144235
							0.00987655	-0.0207557	-0.014047	0.01771	0.00910484	0.0407626									-0.0580086	-0.0537822	-0.0550794	-0.0574803	-0.0812517	-0.0646931									-0.00248019	-0.0252473	-0.0211337	-0.0113363	-0.0290651	-0.019652									0.0144302
							0.00999995	-0.0206109	-0.0139986	0.0177256	0.0092464	0.0407961									-0.058067	-0.0538242	-0.055126	-0.0575081	-0.0813256	-0.0647295									-0.00248524	-0.0252633	-0.0211488	-0.0113546	-0.0290834	-0.0196601									0.0144369
							0.0101238	-0.0204656	-0.0139498	0.0177412	0.00938845	0.0408295									-0.0581253	-0.0538662	-0.0551725	-0.0575357	-0.0813994	-0.0647658									-0.00249026	-0.0252793	-0.0211639	-0.0113729	-0.0291017	-0.0196683									0.0144437
							0.0102481	-0.0203198	-0.0139008	0.0177567	0.00953099	0.0408629									-0.0581836	-0.0539081	-0.0552189	-0.0575633	-0.0814731	-0.064802									-0.00249525	-0.0252952	-0.0211789	-0.0113911	-0.0291198	-0.0196764									0.0144504
							0.0103728	-0.0201736	-0.0138516	0.0177721	0.00967402	0.0408963									-0.0582419	-0.0539501	-0.0552651	-0.0575907	-0.0815468	-0.064838									-0.00250021	-0.0253111	-0.0211939	-0.0114094	-0.029138	-0.0196844									0.0144572
							0.010498	-0.0200268	-0.013802	0.0177875	0.00981754	0.0409296									-0.0583001	-0.0539921	-0.0553112	-0.0576179	-0.0816204	-0.0648739									-0.00250514	-0.0253269	-0.0212089	-0.0114276	-0.0291561	-0.0196924									0.014464
							0.0106236	-0.0198796	-0.0137522	0.0178029	0.00996154	0.0409629									-0.0583582	-0.054034	-0.0553572	-0.057645	-0.0816939	-0.0649095									-0.00251004	-0.0253428	-0.0212237	-0.0114459	-0.0291742	-0.0197004									0.0144708
							0.0107497	-0.019732	-0.0137021	0.0178182	0.010106	0.0409962									-0.0584163	-0.054076	-0.0554031	-0.057672	-0.0817674	-0.0649451									-0.00251491	-0.0253585	-0.0212386	-0.0114641	-0.0291922	-0.0197083									0.0144775
							0.0108762	-0.0195838	-0.0136518	0.0178334	0.010251	0.0410295									-0.0584744	-0.0541179	-0.0554488	-0.0576988	-0.0818408	-0.0649805									-0.00251975	-0.0253743	-0.0212534	-0.0114823	-0.0292102	-0.0197162									0.0144843
							0.0110032	-0.0194352	-0.0136011	0.0178486	0.0103965	0.0410627									-0.0585324	-0.0541599	-0.0554944	-0.0577255	-0.0819141	-0.0650157									-0.00252455	-0.0253899	-0.0212681	-0.0115004	-0.0292282	-0.019724									0.0144912
							0.0111306	-0.019286	-0.0135502	0.0178638	0.0105425	0.0410959									-0.0585904	-0.0542018	-0.0555399	-0.057752	-0.0819874	-0.0650508									-0.00252933	-0.0254056	-0.0212828	-0.0115186	-0.0292461	-0.0197319									0.014498
							0.0112585	-0.0191364	-0.013499	0.0178789	0.010689	0.041129									-0.0586483	-0.0542437	-0.0555853	-0.0577784	-0.0820606	-0.0650857									-0.00253407	-0.0254212	-0.0212974	-0.0115367	-0.029264	-0.0197396									0.0145048
							0.0113868	-0.0189863	-0.0134476	0.017894	0.0108359	0.0411622									-0.0587061	-0.0542856	-0.0556305	-0.0578047	-0.0821337	-0.0651205									-0.00253878	-0.0254367	-0.021312	-0.0115548	-0.0292819	-0.0197474									0.0145116
							0.0115156	-0.0188358	-0.0133958	0.0179091	0.0109834	0.0411953									-0.058764	-0.0543275	-0.0556756	-0.0578308	-0.0822068	-0.0651551									-0.00254346	-0.0254523	-0.0213265	-0.0115729	-0.0292997	-0.0197551									0.0145185
							0.0116448	-0.0186847	-0.0133438	0.017924	0.0111314	0.0412283									-0.0588217	-0.0543694	-0.0557205	-0.0578568	-0.0822797	-0.0651895									-0.00254811	-0.0254677	-0.021341	-0.011591	-0.0293174	-0.0197627									0.0145253
							0.0117745	-0.0185332	-0.0132915	0.017939	0.0112798	0.0412614									-0.0588794	-0.0544113	-0.0557653	-0.0578826	-0.0823527	-0.0652238									-0.00255272	-0.0254832	-0.0213554	-0.0116091	-0.0293351	-0.0197703									0.0145322
							0.0119047	-0.0183811	-0.0132389	0.0179539	0.0114288	0.0412944									-0.0589371	-0.0544532	-0.05581	-0.0579083	-0.0824255	-0.0652579									-0.00255731	-0.0254986	-0.0213698	-0.0116271	-0.0293528	-0.0197779									0.0145391
							0.0120353	-0.0182286	-0.013186	0.0179687	0.0115783	0.0413273									-0.0589947	-0.054495	-0.0558546	-0.0579339	-0.0824983	-0.0652919									-0.00256186	-0.0255139	-0.0213841	-0.0116452	-0.0293705	-0.0197854									0.014546
							0.0121663	-0.0180756	-0.0131329	0.0179835	0.0117282	0.0413603									-0.0590523	-0.0545369	-0.055899	-0.0579593	-0.082571	-0.0653257									-0.00256637	-0.0255292	-0.0213983	-0.0116632	-0.0293881	-0.0197929									0.0145529
							0.0122978	-0.0179221	-0.0130794	0.0179983	0.0118787	0.0413932									-0.0591098	-0.0545787	-0.0559433	-0.0579845	-0.0826437	-0.0653594									-0.00257086	-0.0255445	-0.0214125	-0.0116812	-0.0294056	-0.0198003									0.0145598
							0.0124298	-0.0177681	-0.0130257	0.018013	0.0120297	0.0414261									-0.0591673	-0.0546206	-0.0559874	-0.0580097	-0.0827163	-0.0653929									-0.00257531	-0.0255597	-0.0214267	-0.0116992	-0.0294231	-0.0198077									0.0145667
							0.0125622	-0.0176137	-0.0129717	0.0180276	0.0121811	0.0414589									-0.0592247	-0.0546624	-0.0560315	-0.0580346	-0.0827888	-0.0654263									-0.00257973	-0.0255748	-0.0214408	-0.0117171	-0.0294406	-0.0198151									0.0145737
							0.0126951	-0.0174587	-0.0129174	0.0180422	0.0123331	0.0414917									-0.0592821	-0.0547042	-0.0560754	-0.0580595	-0.0828613	-0.0654595									-0.00258411	-0.02559	-0.0214549	-0.011735	-0.029458	-0.0198224									0.0145806
							0.0128285	-0.0173032	-0.0128629	0.0180568	0.0124856	0.0415245									-0.0593394	-0.054746	-0.0561191	-0.0580842	-0.0829337	-0.0654925									-0.00258846	-0.0256051	-0.0214689	-0.011753	-0.0294754	-0.0198297									0.0145876
							0.0129623	-0.0171473	-0.012808	0.0180713	0.0126386	0.0415573									-0.0593966	-0.0547878	-0.0561627	-0.0581087	-0.083006	-0.0655254									-0.00259278	-0.0256201	-0.0214828	-0.0117709	-0.0294928	-0.019837									0.0145946
							0.0130966	-0.0169908	-0.0127529	0.0180858	0.0127921	0.04159									-0.0594538	-0.0548296	-0.0562062	-0.0581331	-0.0830782	-0.0655581									-0.00259706	-0.0256351	-0.0214967	-0.0117887	-0.0295101	-0.0198442									0.0146016
							0.0132314	-0.0168339	-0.0126974	0.0181002	0.0129461	0.0416227									-0.059511	-0.0548714	-0.0562496	-0.0581574	-0.0831504	-0.0655906									-0.00260131	-0.02565	-0.0215105	-0.0118066	-0.0295273	-0.0198513									0.0146086
							0.0133666	-0.0166764	-0.0126417	0.0181145	0.0131006	0.0416554									-0.0595681	-0.0549132	-0.0562928	-0.0581815	-0.0832225	-0.065623									-0.00260553	-0.0256649	-0.0215243	-0.0118245	-0.0295446	-0.0198584									0.0146156
							0.0135023	-0.0165185	-0.0125857	0.0181289	0.0132556	0.041688									-0.0596252	-0.054955	-0.0563359	-0.0582055	-0.0832946	-0.0656553									-0.00260971	-0.0256798	-0.0215381	-0.0118423	-0.0295617	-0.0198655									0.0146226
							0.0136384	-0.01636	-0.0125294	0.0181431	0.0134112	0.0417206									-0.0596822	-0.0549967	-0.0563788	-0.0582293	-0.0833666	-0.0656873									-0.00261385	-0.0256946	-0.0215517	-0.0118601	-0.0295789	-0.0198725									0.0146296
							0.013775	-0.0162011	-0.0124728	0.0181574	0.0135672	0.0417531									-0.0597391	-0.0550385	-0.0564217	-0.058253	-0.0834385	-0.0657193									-0.00261796	-0.0257094	-0.0215654	-0.0118779	-0.029596	-0.0198795									0.0146367
							0.0139121	-0.0160417	-0.0124159	0.0181715	0.0137238	0.0417857									-0.059796	-0.0550802	-0.0564643	-0.0582765	-0.0835103	-0.065751									-0.00262204	-0.0257241	-0.0215789	-0.0118956	-0.029613	-0.0198865									0.0146438
							0.0140497	-0.0158817	-0.0123588	0.0181856	0.0138809	0.0418182									-0.0598529	-0.0551219	-0.0565069	-0.0582999	-0.0835821	-0.0657826									-0.00262608	-0.0257388	-0.0215924	-0.0119134	-0.02963	-0.0198934									0.0146508
							0.0141877	-0.0157213	-0.0123013	0.0181997	0.0140385	0.0418506									-0.0599097	-0.0551637	-0.0565493	-0.0583231	-0.0836538	-0.0658141									-0.00263008	-0.0257534	-0.0216059	-0.0119311	-0.029647	-0.0199002									0.0146579
							0.0143262	-0.0155603	-0.0122435	0.0182137	0.0141966	0.0418831									-0.0599664	-0.0552054	-0.0565916	-0.0583462	-0.0837255	-0.0658453									-0.00263405	-0.025768	-0.0216193	-0.0119488	-0.0296639	-0.0199071									0.014665
							0.0144652	-0.0153989	-0.0121855	0.0182277	0.0143552	0.0419155									-0.0600231	-0.0552471	-0.0566337	-0.0583692	-0.083797	-0.0658764									-0.00263799	-0.0257826	-0.0216327	-0.0119665	-0.0296808	-0.0199138									0.0146722
							0.0146047	-0.0152369	-0.0121271	0.0182416	0.0145143	0.0419478									-0.0600798	-0.0552888	-0.0566757	-0.058392	-0.0838685	-0.0659074									-0.00264189	-0.0257971	-0.021646	-0.0119841	-0.0296976	-0.0199206									0.0146793
							0.0147446	-0.0150745	-0.0120685	0.0182555	0.014674	0.0419802									-0.0601364	-0.0553305	-0.0567176	-0.0584146	-0.08394	-0.0659382									-0.00264575	-0.0258115	-0.0216592	-0.0120018	-0.0297144	-0.0199273									0.0146865
							0.014885	-0.0149115	-0.0120096	0.0182693	0.0148342	0.0420124									-0.0601929	-0.0553721	-0.0567593	-0.0584371	-0.0840114	-0.0659688									-0.00264958	-0.0258259	-0.0216724	-0.0120194	-0.0297311	-0.0199339									0.0146936
							0.0150259	-0.0147481	-0.0119503	0.0182831	0.0149949	0.0420447									-0.0602494	-0.0554138	-0.0568009	-0.0584595	-0.0840827	-0.0659993									-0.00265337	-0.0258403	-0.0216855	-0.012037	-0.0297478	-0.0199405									0.0147008
							0.0151673	-0.0145841	-0.0118908	0.0182968	0.0151561	0.0420769									-0.0603058	-0.0554555	-0.0568423	-0.0584817	-0.0841539	-0.0660296									-0.00265712	-0.0258546	-0.0216986	-0.0120545	-0.0297645	-0.0199471									0.014708
							0.0153091	-0.0144196	-0.0118309	0.0183105	0.0153178	0.0421091									-0.0603622	-0.0554971	-0.0568836	-0.0585038	-0.0842251	-0.0660597									-0.00266084	-0.0258688	-0.0217116	-0.0120721	-0.0297811	-0.0199536									0.0147152
							0.0154514	-0.0142546	-0.0117708	0.0183241	0.0154801	0.0421413									-0.0604185	-0.0555388	-0.0569248	-0.0585257	-0.0842962	-0.0660897									-0.00266452	-0.0258831	-0.0217246	-0.0120896	-0.0297976	-0.0199601									0.0147225
							0.0155942	-0.0140891	-0.0117104	0.0183377	0.0156429	0.0421734									-0.0604747	-0.0555804	-0.0569658	-0.0585474	-0.0843672	-0.0661195									-0.00266816	-0.0258972	-0.0217375	-0.0121071	-0.0298142	-0.0199665									0.0147297
							0.0157375	-0.0139231	-0.0116497	0.0183512	0.0158062	0.0422055									-0.060531	-0.055622	-0.0570067	-0.0585691	-0.0844382	-0.0661492									-0.00267177	-0.0259113	-0.0217503	-0.0121246	-0.0298306	-0.0199729									0.014737
							0.0158813	-0.0137566	-0.0115886	0.0183646	0.01597	0.0422376									-0.0605871	-0.0556636	-0.0570475	-0.0585905	-0.0845091	-0.0661787									-0.00267534	-0.0259254	-0.0217631	-0.0121421	-0.0298471	-0.0199792									0.0147443
							0.0160255	-0.0135895	-0.0115273	0.018378	0.0161344	0.0422696									-0.0606432	-0.0557052	-0.0570881	-0.0586118	-0.08458	-0.066208									-0.00267887	-0.0259394	-0.0217759	-0.0121595	-0.0298634	-0.0199855									0.0147516
							0.0161703	-0.013422	-0.0114657	0.0183914	0.0162992	0.0423016									-0.0606993	-0.0557468	-0.0571285	-0.058633	-0.0846507	-0.0662372									-0.00268237	-0.0259534	-0.0217885	-0.0121769	-0.0298798	-0.0199918									0.0147589
							0.0163155	-0.0132539	-0.0114037	0.0184047	0.0164647	0.0423336									-0.0607552	-0.0557884	-0.0571689	-0.058654	-0.0847214	-0.0662662									-0.00268582	-0.0259674	-0.0218012	-0.0121943	-0.0298961	-0.019998									0.0147662
							0.0164612	-0.0130853	-0.0113415	0.018418	0.0166306	0.0423655									-0.0608112	-0.05583	-0.0572091	-0.0586749	-0.0847921	-0.066295									-0.00268924	-0.0259812	-0.0218137	-0.0122117	-0.0299123	-0.0200042									0.0147736
							0.0166074	-0.0129162	-0.0112789	0.0184312	0.0167971	0.0423974									-0.0608671	-0.0558716	-0.0572491	-0.0586956	-0.0848626	-0.0663237									-0.00269262	-0.0259951	-0.0218262	-0.012229	-0.0299285	-0.0200103									0.0147809
							0.0167541	-0.0127466	-0.0112161	0.0184443	0.0169641	0.0424292									-0.0609229	-0.0559131	-0.057289	-0.0587162	-0.0849331	-0.0663522									-0.00269596	-0.0260089	-0.0218387	-0.0122464	-0.0299446	-0.0200164									0.0147883
							0.0169012	-0.0125765	-0.0111529	0.0184574	0.0171316	0.042461									-0.0609787	-0.0559547	-0.0573288	-0.0587366	-0.0850036	-0.0663806									-0.00269927	-0.0260226	-0.0218511	-0.0122637	-0.0299607	-0.0200224									0.0147957
							0.0170489	-0.0124058	-0.0110894	0.0184705	0.0172997	0.0424928									-0.0610344	-0.0559962	-0.0573684	-0.0587568	-0.0850739	-0.0664087									-0.00270253	-0.0260363	-0.0218634	-0.0122809	-0.0299768	-0.0200284									0.0148031
							0.0171971	-0.0122346	-0.0110257	0.0184835	0.0174683	0.0425246									-0.06109	-0.0560378	-0.0574079	-0.0587769	-0.0851442	-0.0664367									-0.00270576	-0.0260499	-0.0218757	-0.0122982	-0.0299928	-0.0200343									0.0148106
							0.0173457	-0.0120629	-0.0109616	0.0184964	0.0176374	0.0425563									-0.0611456	-0.0560793	-0.0574472	-0.0587969	-0.0852145	-0.0664646									-0.00270895	-0.0260635	-0.0218879	-0.0123154	-0.0300087	-0.0200402									0.014818
							0.0174949	-0.0118907	-0.0108972	0.0185093	0.0178071	0.042588									-0.0612012	-0.0561208	-0.0574864	-0.0588167	-0.0852846	-0.0664923									-0.0027121	-0.0260771	-0.0219001	-0.0123326	-0.0300247	-0.0200461									0.0148255
							0.0176445	-0.011718	-0.0108325	0.0185221	0.0179773	0.0426196									-0.0612567	-0.0561623	-0.0575255	-0.0588363	-0.0853547	-0.0665198									-0.0027152	-0.0260906	-0.0219122	-0.0123498	-0.0300405	-0.0200519									0.014833
							0.0177946	-0.0115447	-0.0107675	0.0185349	0.018148	0.0426512									-0.0613121	-0.0562038	-0.0575644	-0.0588558	-0.0854248	-0.0665471									-0.00271827	-0.026104	-0.0219243	-0.012367	-0.0300563	-0.0200576									0.0148405
							0.0179452	-0.0113709	-0.0107022	0.0185476	0.0183193	0.0426828									-0.0613675	-0.0562453	-0.0576032	-0.0588752	-0.0854947	-0.0665743									-0.0027213	-0.0261174	-0.0219362	-0.0123841	-0.0300721	-0.0200633									0.0148481
							0.0180964	-0.0111966	-0.0106365	0.0185603	0.0184911	0.0427143									-0.0614228	-0.0562868	-0.0576418	-0.0588944	-0.0855646	-0.0666013									-0.00272429	-0.0261307	-0.0219482	-0.0124012	-0.0300878	-0.020069									0.0148556
							0.018248	-0.0110218	-0.0105706	0.0185729	0.0186635	0.0427458									-0.061478	-0.0563283	-0.0576803	-0.0589134	-0.0856345	-0.0666282									-0.00272725	-0.026144	-0.0219601	-0.0124183	-0.0301035	-0.0200746									0.0148632
							0.0184001	-0.0108464	-0.0105043	0.0185855	0.0188364	0.0427773									-0.0615332	-0.0563697	-0.0577186	-0.0589323	-0.0857042	-0.0666549									-0.00273016	-0.0261573	-0.0219719	-0.0124354	-0.0301191	-0.0200802									0.0148708
							0.0185527	-0.0106705	-0.0104378	0.018598	0.0190098	0.0428087									-0.0615884	-0.0564112	-0.0577568	-0.058951	-0.0857739	-0.0666814									-0.00273303	-0.0261705	-0.0219836	-0.0124524	-0.0301347	-0.0200857									0.0148784
							0.0187058	-0.0104941	-0.0103709	0.0186105	0.0191838	0.0428401									-0.0616435	-0.0564526	-0.0577948	-0.0589696	-0.0858435	-0.0667077									-0.00273586	-0.0261836	-0.0219953	-0.0124694	-0.0301502	-0.0200912									0.0148861
							0.0188595	-0.0103172	-0.0103037	0.0186229	0.0193583	0.0428714									-0.0616985	-0.0564941	-0.0578327	-0.058988	-0.0859131	-0.0667339									-0.00273864	-0.0261967	-0.022007	-0.0124864	-0.0301657	-0.0200966									0.0148937
							0.0190136	-0.0101397	-0.0102362	0.0186352	0.0195334	0.0429027									-0.0617535	-0.0565355	-0.0578705	-0.0590063	-0.0859826	-0.0667599									-0.00274139	-0.0262098	-0.0220185	-0.0125033	-0.0301811	-0.020102									0.0149014
							0.0191682	-0.0099617	-0.0101683	0.0186475	0.019709	0.042934									-0.0618084	-0.0565769	-0.0579081	-0.0590244	-0.086052	-0.0667858									-0.0027441	-0.0262228	-0.0220301	-0.0125203	-0.0301965	-0.0201074									0.0149091
							0.0193233	-0.00978316	-0.0101002	0.0186597	0.0198852	0.0429653									-0.0618632	-0.0566183	-0.0579456	-0.0590424	-0.0861214	-0.0668114									-0.00274677	-0.0262357	-0.0220415	-0.0125372	-0.0302118	-0.0201127									0.0149168
							0.019479	-0.00960409	-0.0100317	0.0186719	0.0200619	0.0429965									-0.061918	-0.0566597	-0.0579829	-0.0590602	-0.0861907	-0.0668369									-0.00274939	-0.0262486	-0.0220529	-0.0125541	-0.0302271	-0.0201179									0.0149245
							0.0196351	-0.00942448	-0.00996292	0.0186841	0.0202391	0.0430276									-0.0619728	-0.0567011	-0.0580201	-0.0590778	-0.0862599	-0.0668623									-0.00275198	-0.0262614	-0.0220642	-0.0125709	-0.0302423	-0.0201231									0.0149323
							0.0197918	-0.00924435	-0.00989381	0.0186961	0.0204169	0.0430588									-0.0620274	-0.0567425	-0.0580571	-0.0590953	-0.0863291	-0.0668874									-0.00275452	-0.0262742	-0.0220755	-0.0125877	-0.0302575	-0.0201283									0.0149401
							0.0199489	-0.00906367	-0.00982438	0.0187081	0.0205953	0.0430899									-0.0620821	-0.0567839	-0.058094	-0.0591126	-0.0863982	-0.0669124									-0.00275702	-0.026287	-0.0220867	-0.0126045	-0.0302726	-0.0201334									0.0149479
							0.0201066	-0.00888246	-0.00975464	0.0187201	0.0207742	0.0431209									-0.0621366	-0.0568252	-0.0581307	-0.0591298	-0.0864672	-0.0669373									-0.00275948	-0.0262996	-0.0220979	-0.0126213	-0.0302877	-0.0201385									0.0149557
							0.0202647	-0.00870071	-0.00968457	0.018732	0.0209536	0.0431519									-0.0621911	-0.0568666	-0.0581673	-0.0591468	-0.0865361	-0.0669619									-0.00276189	-0.0263123	-0.022109	-0.0126381	-0.0303027	-0.0201435									0.0149636
							0.0204234	-0.00851843	-0.00961418	0.0187439	0.0211336	0.0431829									-0.0622455	-0.0569079	-0.0582037	-0.0591637	-0.086605	-0.0669864									-0.00276427	-0.0263249	-0.02212	-0.0126548	-0.0303177	-0.0201484									0.0149714
							0.0205826	-0.00833561	-0.00954346	0.0187557	0.0213142	0.0432138									-0.0622999	-0.0569492	-0.05824	-0.0591804	-0.0866738	-0.0670107									-0.0027666	-0.0263374	-0.022131	-0.0126715	-0.0303326	-0.0201534									0.0149793
							0.0207423	-0.00815225	-0.00947243	0.0187674	0.0214953	0.0432448									-0.0623542	-0.0569906	-0.0582762	-0.0591969	-0.0867426	-0.0670349									-0.00276889	-0.0263499	-0.0221419	-0.0126881	-0.0303474	-0.0201582									0.0149873
							0.0209026	-0.00796834	-0.00940107	0.0187791	0.0216769	0.0432756									-0.0624085	-0.0570319	-0.0583122	-0.0592133	-0.0868113	-0.0670589									-0.00277113	-0.0263623	-0.0221528	-0.0127048	-0.0303623	-0.020163									0.0149952
							0.0210633	-0.0077839	-0.00932938	0.0187907	0.0218591	0.0433064									-0.0624627	-0.0570732	-0.058348	-0.0592295	-0.0868799	-0.0670827									-0.00277334	-0.0263747	-0.0221636	-0.0127214	-0.030377	-0.0201678									0.0150032
							0.0212246	-0.00759891	-0.00925737	0.0188023	0.0220419	0.0433372									-0.0625168	-0.0571145	-0.0583837	-0.0592456	-0.0869485	-0.0671063									-0.0027755	-0.026387	-0.0221743	-0.012738	-0.0303917	-0.0201725									0.0150112
							0.0213863	-0.00741338	-0.00918503	0.0188138	0.0222252	0.043368									-0.0625709	-0.0571558	-0.0584193	-0.0592615	-0.087017	-0.0671298									-0.00277761	-0.0263993	-0.022185	-0.0127545	-0.0304064	-0.0201772									0.0150192
							0.0215486	-0.00722731	-0.00911236	0.0188252	0.0224091	0.0433987									-0.0626249	-0.0571971	-0.0584547	-0.0592773	-0.0870854	-0.067153									-0.00277969	-0.0264115	-0.0221956	-0.0127711	-0.030421	-0.0201819									0.0150272
							0.0217114	-0.00704069	-0.00903937	0.0188366	0.0225936	0.0434294									-0.0626789	-0.0572383	-0.0584899	-0.0592929	-0.0871537	-0.0671762									-0.00278172	-0.0264236	-0.0222061	-0.0127876	-0.0304356	-0.0201864									0.0150353
							0.0218747	-0.00685353	-0.00896605	0.018848	0.0227786	0.04346									-0.0627328	-0.0572796	-0.058525	-0.0593083	-0.087222	-0.0671991									-0.0027837	-0.0264357	-0.0222166	-0.012804	-0.0304501	-0.020191									0.0150434
							0.0220386	-0.00666582	-0.0088924	0.0188593	0.0229641	0.0434906									-0.0627866	-0.0573209	-0.05856	-0.0593236	-0.0872902	-0.0672219									-0.00278564	-0.0264478	-0.022227	-0.0128205	-0.0304645	-0.0201954									0.0150515
							0.022203	-0.00647757	-0.00881842	0.0188705	0.0231503	0.0435212									-0.0628404	-0.0573621	-0.0585947	-0.0593387	-0.0873584	-0.0672445									-0.00278754	-0.0264598	-0.0222374	-0.0128369	-0.0304789	-0.0201999									0.0150596
							0.0223678	-0.00628876	-0.0087441	0.0188816	0.023337	0.0435517									-0.0628941	-0.0574033	-0.0586294	-0.0593536	-0.0874265	-0.0672669									-0.0027894	-0.0264717	-0.0222477	-0.0128533	-0.0304933	-0.0202043									0.0150678
							0.0225332	-0.00609941	-0.00866946	0.0188928	0.0235242	0.0435822									-0.0629477	-0.0574446	-0.0586639	-0.0593684	-0.0874945	-0.0672892									-0.00279121	-0.0264836	-0.0222579	-0.0128696	-0.0305076	-0.0202086									0.0150759
							0.0226992	-0.00590951	-0.00859449	0.0189038	0.023712	0.0436126									-0.0630013	-0.0574858	-0.0586982	-0.059383	-0.0875624	-0.0673113									-0.00279297	-0.0264955	-0.0222681	-0.0128859	-0.0305218	-0.0202129									0.0150842
							0.0228656	-0.00571905	-0.00851918	0.0189148	0.0239004	0.043643									-0.0630548	-0.057527	-0.0587324	-0.0593975	-0.0876303	-0.0673332									-0.00279469	-0.0265073	-0.0222782	-0.0129022	-0.030536	-0.0202171									0.0150924
							0.0230326	-0.00552805	-0.00844354	0.0189257	0.0240894	0.0436734									-0.0631083	-0.0575682	-0.0587665	-0.0594118	-0.0876981	-0.0673549									-0.00279637	-0.026519	-0.0222883	-0.0129185	-0.0305501	-0.0202213									0.0151007
							0.0232001	-0.00533649	-0.00836756	0.0189366	0.0242789	0.0437037									-0.0631617	-0.0576094	-0.0588004	-0.059426	-0.0877659	-0.0673765									-0.002798	-0.0265307	-0.0222982	-0.0129348	-0.0305642	-0.0202255									0.0151089
							0.0233682	-0.00514438	-0.00829125	0.0189474	0.024469	0.043734									-0.063215	-0.0576506	-0.0588341	-0.05944	-0.0878336	-0.0673978									-0.00279958	-0.0265423	-0.0223082	-0.012951	-0.0305782	-0.0202295									0.0151173
							0.0235367	-0.00495172	-0.00821461	0.0189582	0.0246596	0.0437642									-0.0632683	-0.0576917	-0.0588677	-0.0594538	-0.0879012	-0.0674191									-0.00280112	-0.0265538	-0.022318	-0.0129671	-0.0305922	-0.0202336									0.0151256
							0.0237058	-0.0047585	-0.00813763	0.0189689	0.0248508	0.0437944									-0.0633215	-0.0577329	-0.0589011	-0.0594674	-0.0879687	-0.0674401									-0.00280261	-0.0265654	-0.0223278	-0.0129833	-0.0306061	-0.0202376									0.015134
							0.0238755	-0.00456472	-0.00806031	0.0189795	0.0250426	0.0438246									-0.0633746	-0.057774	-0.0589344	-0.0594809	-0.0880362	-0.067461									-0.00280406	-0.0265768	-0.0223375	-0.0129994	-0.03062	-0.0202415									0.0151424
							0.0240456	-0.00437039	-0.00798265	0.0189901	0.025235	0.0438547									-0.0634277	-0.0578152	-0.0589675	-0.0594943	-0.0881036	-0.0674816									-0.00280546	-0.0265882	-0.0223472	-0.0130155	-0.0306338	-0.0202454									0.0151508
							0.0242163	-0.0041755	-0.00790466	0.0190006	0.0254279	0.0438848									-0.0634807	-0.0578563	-0.0590005	-0.0595075	-0.088171	-0.0675022									-0.00280682	-0.0265996	-0.0223568	-0.0130316	-0.0306476	-0.0202492									0.0151592
							0.0243875	-0.00398006	-0.00782633	0.0190111	0.0256214	0.0439148									-0.0635337	-0.0578974	-0.0590333	-0.0595205	-0.0882383	-0.0675225									-0.00280813	-0.0266109	-0.0223664	-0.0130476	-0.0306613	-0.020253									0.0151677
							0.0245593	-0.00378405	-0.00774765	0.0190215	0.0258155	0.0439448									-0.0635866	-0.0579386	-0.0590659	-0.0595333	-0.0883055	-0.0675427									-0.00280939	-0.0266221	-0.0223758	-0.0130636	-0.0306749	-0.0202567									0.0151762
							0.0247316	-0.00358748	-0.00766864	0.0190318	0.0260101	0.0439748									-0.0636394	-0.0579797	-0.0590984	-0.059546	-0.0883726	-0.0675626									-0.00281061	-0.0266333	-0.0223852	-0.0130796	-0.0306885	-0.0202604									0.0151847
							0.0249044	-0.00339036	-0.00758928	0.0190421	0.0262054	0.0440047									-0.0636922	-0.0580208	-0.0591308	-0.0595585	-0.0884397	-0.0675825									-0.00281178	-0.0266444	-0.0223946	-0.0130955	-0.030702	-0.0202641									0.0151933
							0.0250778	-0.00319267	-0.00750959	0.0190523	0.0264012	0.0440346									-0.0637449	-0.0580619	-0.059163	-0.0595709	-0.0885067	-0.0676021									-0.0028129	-0.0266555	-0.0224039	-0.0131114	-0.0307155	-0.0202676									0.0152019
							0.0252517	-0.00299441	-0.00742955	0.0190625	0.0265976	0.0440644									-0.0637975	-0.0581029	-0.059195	-0.0595831	-0.0885737	-0.0676215									-0.00281398	-0.0266665	-0.0224131	-0.0131273	-0.0307289	-0.0202712									0.0152105
							0.0254261	-0.0027956	-0.00734917	0.0190726	0.0267945	0.0440942									-0.0638501	-0.058144	-0.0592269	-0.0595951	-0.0886406	-0.0676408									-0.00281501	-0.0266774	-0.0224222	-0.0131431	-0.0307423	-0.0202747									0.0152191
							0.0256011	-0.00259622	-0.00726844	0.0190826	0.0269921	0.044124									-0.0639026	-0.0581851	-0.0592586	-0.0596069	-0.0887074	-0.0676599									-0.00281599	-0.0266883	-0.0224313	-0.0131589	-0.0307556	-0.0202781									0.0152278
							0.0257766	-0.00239627	-0.00718737	0.0190926	0.0271902	0.0441537									-0.063955	-0.0582261	-0.0592902	-0.0596186	-0.0887741	-0.0676788									-0.00281692	-0.0266992	-0.0224403	-0.0131747	-0.0307688	-0.0202815									0.0152365
							0.0259527	-0.00219576	-0.00710595	0.0191025	0.0273889	0.0441834									-0.0640074	-0.0582672	-0.0593216	-0.0596302	-0.0888408	-0.0676976									-0.00281781	-0.0267099	-0.0224493	-0.0131904	-0.030782	-0.0202848									0.0152452
							0.0261293	-0.00199469	-0.00702419	0.0191124	0.0275882	0.044213									-0.0640597	-0.0583082	-0.0593529	-0.0596415	-0.0889074	-0.0677162									-0.00281865	-0.0267207	-0.0224582	-0.0132062	-0.0307952	-0.0202881									0.015254
							0.0263064	-0.00179304	-0.00694208	0.0191222	0.027788	0.0442426									-0.0641119	-0.0583492	-0.059384	-0.0596527	-0.088974	-0.0677346									-0.00281944	-0.0267313	-0.022467	-0.0132218	-0.0308083	-0.0202913									0.0152628
							0.0264841	-0.00159083	-0.00685963	0.0191319	0.0279885	0.0442722									-0.0641641	-0.0583902	-0.0594149	-0.0596637	-0.0890404	-0.0677528									-0.00282018	-0.026742	-0.0224757	-0.0132375	-0.0308213	-0.0202945									0.0152716
							0.0266624	-0.00138804	-0.00677682	0.0191416	0.0281895	0.0443017									-0.0642162	-0.0584312	-0.0594457	-0.0596746	-0.0891069	-0.0677708									-0.00282087	-0.0267525	-0.0224844	-0.0132531	-0.0308342	-0.0202976									0.0152805
							0.0268412	-0.00118469	-0.00669367	0.0191512	0.0283911	0.0443311									-0.0642682	-0.0584722	-0.0594763	-0.0596853	-0.0891732	-0.0677887									-0.00282152	-0.026763	-0.0224931	-0.0132687	-0.0308472	-0.0203006									0.0152893
							0.0270205	-0.000980761	-0.00661016	0.0191607	0.0285934	0.0443606									-0.0643202	-0.0585132	-0.0595068	-0.0596958	-0.0892395	-0.0678063									-0.00282211	-0.0267734	-0.0225016	-0.0132842	-0.03086	-0.0203037									0.0152982
							0.0272004	-0.000776264	-0.00652631	0.0191702	0.0287961	0.0443899									-0.0643721	-0.0585542	-0.0595371	-0.0597062	-0.0893057	-0.0678238									-0.00282266	-0.0267838	-0.0225101	-0.0132998	-0.0308728	-0.0203066									0.0153072
							0.0273808	-0.000571193	-0.00644211	0.0191796	0.0289995	0.0444193									-0.0644239	-0.0585952	-0.0595673	-0.0597164	-0.0893718	-0.0678411									-0.00282316	-0.0267941	-0.0225185	-0.0133152	-0.0308855	-0.0203095									0.0153161
							0.0275618	-0.000365549	-0.00635755	0.019189	0.0292035	0.0444486									-0.0644757	-0.0586361	-0.0595973	-0.0597264	-0.0894379	-0.0678583									-0.00282361	-0.0268044	-0.0225269	-0.0133307	-0.0308982	-0.0203124									0.0153252
							0.0277433	-0.000159329	-0.00627264	0.0191983	0.0294081	0.0444778									-0.0645274	-0.0586771	-0.0596271	-0.0597363	-0.0895039	-0.0678752									-0.00282401	-0.0268146	-0.0225352	-0.0133461	-0.0309108	-0.0203152									0.0153342
							0.0279254	4.74653e-05	-0.00618738	0.0192075	0.0296132	0.044507									-0.064579	-0.058718	-0.0596568	-0.0597459	-0.0895699	-0.067892									-0.00282436	-0.0268248	-0.0225434	-0.0133615	-0.0309234	-0.0203179									0.0153432
							0.028108	0.000254836	-0.00610177	0.0192167	0.0298189	0.0445362									-0.0646306	-0.0587589	-0.0596863	-0.0597555	-0.0896358	-0.0679086									-0.00282466	-0.0268349	-0.0225516	-0.0133768	-0.0309359	-0.0203206									0.0153523
							0.0282912	0.000462785	-0.0060158	0.0192258	0.0300253	0.0445653									-0.0646821	-0.0587999	-0.0597156	-0.0597648	-0.0897016	-0.067925									-0.00282491	-0.0268449	-0.0225597	-0.0133922	-0.0309483	-0.0203233									0.0153615
							0.028475	0.000671311	-0.00592947	0.0192349	0.0302322	0.0445944									-0.0647336	-0.0588408	-0.0597448	-0.059774	-0.0897673	-0.0679413									-0.00282511	-0.0268549	-0.0225677	-0.0134074	-0.0309607	-0.0203259									0.0153706
							0.0286593	0.000880416	-0.00584279	0.0192439	0.0304397	0.0446235									-0.0647849	-0.0588817	-0.0597739	-0.059783	-0.089833	-0.0679573									-0.00282526	-0.0268648	-0.0225756	-0.0134227	-0.030973	-0.0203284									0.0153798
							0.0288441	0.0010901	-0.00575575	0.0192528	0.0306478	0.0446525									-0.0648362	-0.0589226	-0.0598027	-0.0597918	-0.0898986	-0.0679732									-0.00282536	-0.0268746	-0.0225835	-0.0134379	-0.0309853	-0.0203309									0.015389
							0.0290295	0.00130037	-0.00566836	0.0192616	0.0308566	0.0446814									-0.0648874	-0.0589634	-0.0598315	-0.0598005	-0.0899641	-0.0679889									-0.0028254	-0.0268844	-0.0225913	-0.0134531	-0.0309975	-0.0203333									0.0153983
							0.0292155	0.00151122	-0.0055806	0.0192704	0.0310659	0.0447103									-0.0649386	-0.0590043	-0.05986	-0.059809	-0.0900296	-0.0680044									-0.0028254	-0.0268942	-0.0225991	-0.0134682	-0.0310097	-0.0203357									0.0154076
							0.029402	0.00172265	-0.00549249	0.0192792	0.0312758	0.0447392									-0.0649897	-0.0590452	-0.0598884	-0.0598173	-0.090095	-0.0680197									-0.00282535	-0.0269038	-0.0226068	-0.0134833	-0.0310217	-0.020338									0.0154169
							0.0295891	0.00193466	-0.00540402	0.0192878	0.0314863	0.044768									-0.0650407	-0.059086	-0.0599166	-0.0598255	-0.0901604	-0.0680349									-0.00282525	-0.0269134	-0.0226144	-0.0134984	-0.0310338	-0.0203403									0.0154263
							0.0297768	0.00214726	-0.00531519	0.0192964	0.0316974	0.0447968									-0.0650917	-0.0591269	-0.0599447	-0.0598335	-0.0902256	-0.0680498									-0.00282509	-0.026923	-0.0226219	-0.0135135	-0.0310457	-0.0203425									0.0154357
							0.029965	0.00236044	-0.005226	0.019305	0.0319091	0.0448255									-0.0651426	-0.0591677	-0.0599726	-0.0598413	-0.0902909	-0.0680646									-0.00282488	-0.0269325	-0.0226294	-0.0135285	-0.0310576	-0.0203446									0.0154451
							0.0301538	0.00257421	-0.00513645	0.0193134	0.0321214	0.0448542									-0.0651934	-0.0592085	-0.0600003	-0.0598489	-0.090356	-0.0680792									-0.00282463	-0.0269419	-0.0226368	-0.0135434	-0.0310695	-0.0203468									0.0154545
							0.0303431	0.00278856	-0.00504653	0.0193218	0.0323343	0.0448829									-0.0652441	-0.0592494	-0.0600279	-0.0598564	-0.0904211	-0.0680936									-0.00282432	-0.0269513	-0.0226442	-0.0135584	-0.0310813	-0.0203488									0.015464
							0.030533	0.0030035	-0.00495625	0.0193302	0.0325478	0.0449115									-0.0652948	-0.0592902	-0.0600553	-0.0598637	-0.0904861	-0.0681079									-0.00282395	-0.0269606	-0.0226514	-0.0135733	-0.031093	-0.0203508									0.0154735
							0.0307235	0.00321903	-0.00486561	0.0193385	0.0327619	0.04494									-0.0653454	-0.059331	-0.0600826	-0.0598708	-0.090551	-0.0681219									-0.00282354	-0.0269699	-0.0226586	-0.0135881	-0.0311047	-0.0203527									0.0154831
							0.0309145	0.00343515	-0.0047746	0.0193467	0.0329766	0.0449685									-0.0653959	-0.0593718	-0.0601096	-0.0598778	-0.0906159	-0.0681358									-0.00282307	-0.0269791	-0.0226658	-0.013603	-0.0311163	-0.0203546									0.0154927
							0.0311061	0.00365186	-0.00468323	0.0193548	0.033192	0.044997									-0.0654464	-0.0594125	-0.0601366	-0.0598846	-0.0906807	-0.0681495									-0.00282256	-0.0269882	-0.0226728	-0.0136177	-0.0311278	-0.0203565									0.0155023
							0.0312983	0.00386917	-0.00459149	0.0193629	0.0334079	0.0450254									-0.0654968	-0.0594533	-0.0601633	-0.0598912	-0.0907455	-0.068163									-0.00282198	-0.0269973	-0.0226798	-0.0136325	-0.0311393	-0.0203582									0.015512
							0.031491	0.00408706	-0.00449939	0.0193709	0.0336244	0.0450538									-0.0655471	-0.0594941	-0.0601899	-0.0598976	-0.0908101	-0.0681763									-0.00282136	-0.0270063	-0.0226868	-0.0136472	-0.0311507	-0.02036									0.0155217
							0.0316843	0.00430554	-0.00440692	0.0193789	0.0338416	0.0450821									-0.0655974	-0.0595348	-0.0602163	-0.0599039	-0.0908747	-0.0681894									-0.00282068	-0.0270152	-0.0226936	-0.0136619	-0.031162	-0.0203616									0.0155314
							0.0318782	0.00452462	-0.00431408	0.0193868	0.0340593	0.0451104									-0.0656476	-0.0595756	-0.0602426	-0.05991	-0.0909393	-0.0682023									-0.00281995	-0.0270241	-0.0227004	-0.0136765	-0.0311733	-0.0203632									0.0155412
							0.0320727	0.0047443	-0.00422087	0.0193946	0.0342777	0.0451387									-0.0656977	-0.0596163	-0.0602687	-0.0599159	-0.0910038	-0.0682151									-0.00281917	-0.0270329	-0.0227071	-0.0136911	-0.0311846	-0.0203648									0.015551
							0.0322677	0.00496457	-0.0041273	0.0194023	0.0344967	0.0451669									-0.0657477	-0.059657	-0.0602946	-0.0599216	-0.0910682	-0.0682277									-0.00281833	-0.0270417	-0.0227137	-0.0137057	-0.0311957	-0.0203663									0.0155608
							0.0324633	0.00518543	-0.00403335	0.01941	0.0347163	0.045195									-0.0657977	-0.0596977	-0.0603204	-0.0599272	-0.0911325	-0.0682401									-0.00281744	-0.0270504	-0.0227203	-0.0137202	-0.0312068	-0.0203677									0.0155707
							0.0326595	0.0054069	-0.00393903	0.0194176	0.0349365	0.0452231									-0.0658476	-0.0597384	-0.060346	-0.0599326	-0.0911968	-0.0682523									-0.0028165	-0.027059	-0.0227268	-0.0137347	-0.0312179	-0.0203691									0.0155806
							0.0328562	0.00562896	-0.00384434	0.0194252	0.0351573	0.0452512									-0.0658974	-0.0597791	-0.0603714	-0.0599378	-0.091261	-0.0682643									-0.0028155	-0.0270676	-0.0227333	-0.0137492	-0.0312289	-0.0203704									0.0155906
							0.0330536	0.00585161	-0.00374928	0.0194327	0.0353787	0.0452792									-0.0659471	-0.0598198	-0.0603967	-0.0599428	-0.0913251	-0.0682761									-0.00281445	-0.0270761	-0.0227396	-0.0137636	-0.0312398	-0.0203717									0.0156005
							0.0332515	0.00607487	-0.00365385	0.0194401	0.0356008	0.0453072									-0.0659968	-0.0598605	-0.0604218	-0.0599477	-0.0913892	-0.0682877									-0.00281334	-0.0270845	-0.0227459	-0.013778	-0.0312506	-0.0203729									0.0156106
							0.03345	0.00629873	-0.00355804	0.0194474	0.0358234	0.0453351									-0.0660464	-0.0599012	-0.0604467	-0.0599524	-0.0914532	-0.0682992									-0.00281218	-0.0270929	-0.0227521	-0.0137923	-0.0312614	-0.0203741									0.0156206
							0.033649	0.00652319	-0.00346186	0.0194547	0.0360467	0.045363									-0.066096	-0.0599418	-0.0604715	-0.0599569	-0.0915172	-0.0683105									-0.00281097	-0.0271012	-0.0227583	-0.0138066	-0.0312721	-0.0203752									0.0156307
							0.0338487	0.00674826	-0.00336531	0.0194619	0.0362706	0.0453908									-0.0661454	-0.0599825	-0.0604961	-0.0599612	-0.0915811	-0.0683216									-0.0028097	-0.0271095	-0.0227643	-0.0138209	-0.0312828	-0.0203762									0.0156409
							0.0340489	0.00697392	-0.00326837	0.0194691	0.0364951	0.0454186									-0.0661948	-0.0600231	-0.0605205	-0.0599654	-0.0916449	-0.0683324									-0.00280837	-0.0271177	-0.0227703	-0.0138351	-0.0312934	-0.0203772									0.015651
							0.0342497	0.00720019	-0.00317107	0.0194762	0.0367203	0.0454463									-0.0662441	-0.0600637	-0.0605448	-0.0599694	-0.0917086	-0.0683432									-0.00280699	-0.0271258	-0.0227763	-0.0138493	-0.0313039	-0.0203782									0.0156612
							0.0344511	0.00742707	-0.00307338	0.0194832	0.036946	0.045474									-0.0662934	-0.0601044	-0.0605688	-0.0599732	-0.0917723	-0.0683537									-0.00280556	-0.0271339	-0.0227821	-0.0138635	-0.0313144	-0.020379									0.0156715
							0.0346531	0.00765455	-0.00297532	0.0194901	0.0371724	0.0455017									-0.0663425	-0.060145	-0.0605928	-0.0599768	-0.0918359	-0.068364									-0.00280407	-0.0271419	-0.0227879	-0.0138776	-0.0313248	-0.0203799									0.0156818
							0.0348557	0.00788263	-0.00287688	0.019497	0.0373994	0.0455293									-0.0663916	-0.0601856	-0.0606165	-0.0599803	-0.0918994	-0.0683741									-0.00280252	-0.0271498	-0.0227936	-0.0138917	-0.0313351	-0.0203806									0.0156921
							0.0350588	0.00811133	-0.00277806	0.0195038	0.037627	0.0455568									-0.0664407	-0.0602262	-0.0606401	-0.0599835	-0.0919629	-0.0683841									-0.00280092	-0.0271577	-0.0227993	-0.0139057	-0.0313454	-0.0203813									0.0157025
							0.0352626	0.00834063	-0.00267886	0.0195106	0.0378553	0.0455843									-0.0664896	-0.0602667	-0.0606635	-0.0599866	-0.0920263	-0.0683939									-0.00279926	-0.0271655	-0.0228049	-0.0139197	-0.0313556	-0.020382									0.0157129
							0.0354669	0.00857054	-0.00257928	0.0195172	0.0380841	0.0456118									-0.0665385	-0.0603073	-0.0606868	-0.0599895	-0.0920897	-0.0684034									-0.00279755	-0.0271733	-0.0228104	-0.0139337	-0.0313658	-0.0203826									0.0157233
							0.0356718	0.00880106	-0.00247931	0.0195238	0.0383136	0.0456392									-0.0665873	-0.0603479	-0.0607098	-0.0599923	-0.0921529	-0.0684128									-0.00279578	-0.027181	-0.0228158	-0.0139476	-0.0313758	-0.0203831									0.0157338
							0.0358773	0.00903219	-0.00237897	0.0195304	0.0385438	0.0456666									-0.066636	-0.0603884	-0.0607327	-0.0599948	-0.0922162	-0.068422									-0.00279395	-0.0271886	-0.0228211	-0.0139614	-0.0313859	-0.0203836									0.0157443
							0.0360834	0.00926393	-0.00227824	0.0195368	0.0387745	0.0456939									-0.0666847	-0.060429	-0.0607555	-0.0599972	-0.0922793	-0.068431									-0.00279207	-0.0271961	-0.0228264	-0.0139753	-0.0313958	-0.020384									0.0157549
							0.0362901	0.00949629	-0.00217713	0.0195432	0.0390059	0.0457211									-0.0667332	-0.0604695	-0.060778	-0.0599994	-0.0923424	-0.0684398									-0.00279013	-0.0272036	-0.0228316	-0.0139891	-0.0314057	-0.0203843									0.0157655
							0.0364974	0.00972926	-0.00207564	0.0195496	0.0392379	0.0457484									-0.0667817	-0.06051	-0.0608004	-0.0600014	-0.0924054	-0.0684485									-0.00278813	-0.027211	-0.0228367	-0.0140028	-0.0314155	-0.0203846									0.0157761
							0.0367053	0.00996284	-0.00197376	0.0195558	0.0394705	0.0457755									-0.0668301	-0.0605505	-0.0608226	-0.0600032	-0.0924683	-0.0684569									-0.00278608	-0.0272184	-0.0228418	-0.0140165	-0.0314253	-0.0203849									0.0157868
							0.0369137	0.010197	-0.0018715	0.019562	0.0397038	0.0458027									-0.0668785	-0.060591	-0.0608447	-0.0600049	-0.0925312	-0.0684652									-0.00278397	-0.0272257	-0.0228468	-0.0140302	-0.0314349	-0.0203851									0.0157975
							0.0371228	0.0104319	-0.00176885	0.0195681	0.0399377	0.0458297									-0.0669268	-0.0606315	-0.0608665	-0.0600064	-0.092594	-0.0684732									-0.0027818	-0.0272329	-0.0228517	-0.0140438	-0.0314446	-0.0203852									0.0158083
							0.0373325	0.0106673	-0.00166581	0.0195742	0.0401723	0.0458568									-0.066975	-0.060672	-0.0608882	-0.0600077	-0.0926568	-0.0684811									-0.00277957	-0.0272401	-0.0228565	-0.0140574	-0.0314541	-0.0203852									0.0158191
							0.0375427	0.0109033	-0.00156239	0.0195802	0.0404074	0.0458837									-0.0670231	-0.0607125	-0.0609098	-0.0600088	-0.0927194	-0.0684888									-0.00277729	-0.0272472	-0.0228613	-0.014071	-0.0314636	-0.0203852									0.0158299
							0.0377536	0.01114	-0.00145857	0.0195861	0.0406432	0.0459107									-0.0670711	-0.060753	-0.0609311	-0.0600097	-0.0927821	-0.0684962									-0.00277495	-0.0272542	-0.022866	-0.0140845	-0.031473	-0.0203852									0.0158408
							0.037965	0.0113773	-0.00135437	0.0195919	0.0408797	0.0459376									-0.0671191	-0.0607934	-0.0609523	-0.0600104	-0.0928446	-0.0685035									-0.00277255	-0.0272612	-0.0228706	-0.014098	-0.0314823	-0.0203851									0.0158517
							0.0381771	0.0116152	-0.00124978	0.0195977	0.0411168	0.0459644									-0.067167	-0.0608339	-0.0609733	-0.060011	-0.0929071	-0.0685106									-0.00277009	-0.0272681	-0.0228751	-0.0141114	-0.0314916	-0.0203849									0.0158627
							0.0383897	0.0118537	-0.0011448	0.0196034	0.0413545	0.0459912									-0.0672148	-0.0608743	-0.0609941	-0.0600114	-0.0929695	-0.0685175									-0.00276757	-0.0272749	-0.0228796	-0.0141248	-0.0315008	-0.0203847									0.0158737
							0.038603	0.0120929	-0.00103943	0.019609	0.0415928	0.0460179									-0.0672626	-0.0609147	-0.0610148	-0.0600116	-0.0930318	-0.0685242									-0.002765	-0.0272816	-0.022884	-0.0141381	-0.03151	-0.0203844									0.0158847
							0.0388169	0.0123326	-0.000933663	0.0196146	0.0418318	0.0460446									-0.0673102	-0.0609552	-0.0610353	-0.0600116	-0.0930941	-0.0685308									-0.00276237	-0.0272883	-0.0228883	-0.0141514	-0.0315191	-0.020384									0.0158958
							0.0390313	0.012573	-0.000827506	0.01962	0.0420715	0.0460713									-0.0673578	-0.0609956	-0.0610556	-0.0600115	-0.0931563	-0.0685371									-0.00275967	-0.027295	-0.0228926	-0.0141647	-0.0315281	-0.0203836									0.015907
							0.0392464	0.0128141	-0.000720956	0.0196254	0.0423117	0.0460978									-0.0674053	-0.061036	-0.0610757	-0.0600111	-0.0932185	-0.0685432									-0.00275692	-0.0273015	-0.0228967	-0.0141779	-0.031537	-0.0203832									0.0159181
							0.0394621	0.0130557	-0.000614012	0.0196308	0.0425527	0.0461244									-0.0674527	-0.0610764	-0.0610957	-0.0600106	-0.0932806	-0.0685492									-0.00275411	-0.027308	-0.0229008	-0.0141911	-0.0315459	-0.0203826									0.0159294
							0.0396784	0.013298	-0.000506673	0.0196361	0.0427942	0.0461509									-0.0675001	-0.0611167	-0.0611155	-0.0600099	-0.0933426	-0.0685549									-0.00275124	-0.0273145	-0.0229048	-0.0142042	-0.0315547	-0.020382									0.0159406
							0.0398953	0.0135409	-0.000398939	0.0196413	0.0430364	0.0461773									-0.0675474	-0.0611571	-0.0611351	-0.060009	-0.0934045	-0.0685605									-0.00274831	-0.0273208	-0.0229088	-0.0142173	-0.0315634	-0.0203814									0.0159519
							0.0401128	0.0137844	-0.000290809	0.0196464	0.0432793	0.0462037									-0.0675946	-0.0611975	-0.0611545	-0.0600079	-0.0934664	-0.0685658									-0.00274532	-0.0273271	-0.0229126	-0.0142303	-0.0315721	-0.0203807									0.0159633
							0.0403309	0.0140286	-0.000182283	0.0196514	0.0435228	0.0462301									-0.0676417	-0.0612378	-0.0611737	-0.0600066	-0.0935282	-0.068571									-0.00274227	-0.0273333	-0.0229164	-0.0142433	-0.0315807	-0.0203799									0.0159747
							0.0405496	0.0142734	-7.3359e-05	0.0196564	0.0437669	0.0462564									-0.0676887	-0.0612782	-0.0611928	-0.0600052	-0.09359	-0.068576									-0.00273916	-0.0273395	-0.0229201	-0.0142563	-0.0315892	-0.0203791									0.0159861
							0.0407689	0.0145188	3.5963e-05	0.0196613	0.0440117	0.0462826									-0.0677357	-0.0613185	-0.0612117	-0.0600035	-0.0936516	-0.0685808									-0.00273599	-0.0273456	-0.0229238	-0.0142692	-0.0315977	-0.0203782									0.0159976
							0.0409889	0.0147648	0.000145684	0.0196662	0.0442571	0.0463088									-0.0677826	-0.0613588	-0.0612305	-0.0600017	-0.0937133	-0.0685853									-0.00273276	-0.0273516	-0.0229273	-0.0142821	-0.031606	-0.0203772									0.0160091
							0.0412094	0.0150115	0.000255804	0.0196709	0.0445032	0.0463349									-0.0678294	-0.0613991	-0.061249	-0.0599997	-0.0937748	-0.0685897									-0.00272947	-0.0273575	-0.0229308	-0.0142949	-0.0316144	-0.0203762									0.0160207
							0.0414306	0.0152588	0.000366325	0.0196756	0.0447499	0.046361									-0.0678761	-0.0614394	-0.0612674	-0.0599975	-0.0938363	-0.0685939									-0.00272612	-0.0273634	-0.0229342	-0.0143077	-0.0316226	-0.0203751									0.0160323
							0.0416524	0.0155068	0.000477246	0.0196802	0.0449973	0.0463871									-0.0679227	-0.0614797	-0.0612856	-0.0599951	-0.0938977	-0.0685979									-0.00272271	-0.0273692	-0.0229375	-0.0143205	-0.0316308	-0.020374									0.016044
							0.0418748	0.0157553	0.000588569	0.0196848	0.0452454	0.0464131									-0.0679693	-0.06152	-0.0613036	-0.0599926	-0.093959	-0.0686017									-0.00271923	-0.027375	-0.0229408	-0.0143332	-0.0316389	-0.0203728									0.0160557
							0.0420978	0.0160046	0.000700295	0.0196892	0.045494	0.046439									-0.0680158	-0.0615603	-0.0613214	-0.0599898	-0.0940203	-0.0686053									-0.0027157	-0.0273807	-0.0229439	-0.0143458	-0.0316469	-0.0203715									0.0160674
							0.0423214	0.0162544	0.000812423	0.0196936	0.0457434	0.0464649									-0.0680622	-0.0616005	-0.0613391	-0.0599869	-0.0940815	-0.0686087									-0.0027121	-0.0273863	-0.022947	-0.0143584	-0.0316549	-0.0203702									0.0160792
							0.0425457	0.0165049	0.000924955	0.019698	0.0459934	0.0464907									-0.0681085	-0.0616408	-0.0613565	-0.0599838	-0.0941427	-0.068612									-0.00270845	-0.0273918	-0.0229501	-0.014371	-0.0316628	-0.0203688									0.0160911
							0.0427706	0.016756	0.00103789	0.0197022	0.046244	0.0465165									-0.0681548	-0.061681	-0.0613738	-0.0599804	-0.0942038	-0.068615									-0.00270473	-0.0273973	-0.022953	-0.0143835	-0.0316706	-0.0203674									0.016103
							0.0429961	0.0170078	0.00115123	0.0197064	0.0464953	0.0465423									-0.0682009	-0.0617213	-0.061391	-0.0599769	-0.0942648	-0.0686178									-0.00270095	-0.0274027	-0.0229559	-0.014396	-0.0316784	-0.0203659									0.0161149
							0.0432222	0.0172602	0.00126498	0.0197105	0.0467473	0.0465679									-0.068247	-0.0617615	-0.0614079	-0.0599732	-0.0943257	-0.0686204									-0.0026971	-0.027408	-0.0229586	-0.0144084	-0.031686	-0.0203643									0.0161269
							0.0434489	0.0175133	0.00137913	0.0197145	0.0469999	0.0465936									-0.068293	-0.0618017	-0.0614247	-0.0599694	-0.0943866	-0.0686228									-0.0026932	-0.0274133	-0.0229614	-0.0144208	-0.0316937	-0.0203627									0.0161389
							0.0436763	0.017767	0.0014937	0.0197185	0.0472532	0.0466192									-0.068339	-0.0618419	-0.0614412	-0.0599653	-0.0944475	-0.0686251									-0.00268923	-0.0274184	-0.022964	-0.0144331	-0.0317012	-0.020361									0.016151
							0.0439043	0.0180213	0.00160867	0.0197224	0.0475071	0.0466447									-0.0683848	-0.0618821	-0.0614576	-0.0599611	-0.0945082	-0.0686271									-0.0026852	-0.0274236	-0.0229665	-0.0144454	-0.0317087	-0.0203592									0.0161631
							0.0441329	0.0182763	0.00172404	0.0197262	0.0477617	0.0466702									-0.0684306	-0.0619223	-0.0614739	-0.0599566	-0.0945689	-0.0686289									-0.0026811	-0.0274286	-0.022969	-0.0144577	-0.031716	-0.0203574									0.0161753
							0.0443621	0.0185319	0.00183983	0.0197299	0.048017	0.0466956									-0.0684762	-0.0619625	-0.0614899	-0.059952	-0.0946295	-0.0686306									-0.00267695	-0.0274336	-0.0229714	-0.0144699	-0.0317234	-0.0203555									0.0161875
							0.044592	0.0187882	0.00195603	0.0197335	0.0482729	0.046721									-0.0685218	-0.0620026	-0.0615057	-0.0599472	-0.0946901	-0.068632									-0.00267272	-0.0274385	-0.0229737	-0.014482	-0.0317306	-0.0203536									0.0161998
							0.0448225	0.0190451	0.00207263	0.0197371	0.0485295	0.0467463									-0.0685673	-0.0620428	-0.0615214	-0.0599422	-0.0947505	-0.0686332									-0.00266844	-0.0274433	-0.0229759	-0.0144941	-0.0317378	-0.0203516									0.0162121
							0.0450536	0.0193026	0.00218965	0.0197406	0.0487867	0.0467716									-0.0686128	-0.062083	-0.0615369	-0.059937	-0.094811	-0.0686343									-0.00266409	-0.0274481	-0.0229781	-0.0145062	-0.0317449	-0.0203495									0.0162244
							0.0452854	0.0195608	0.00230708	0.0197441	0.0490446	0.0467968									-0.0686581	-0.0621231	-0.0615522	-0.0599316	-0.0948713	-0.0686351									-0.00265968	-0.0274528	-0.0229802	-0.0145182	-0.0317519	-0.0203474									0.0162368
							0.0455178	0.0198197	0.00242492	0.0197474	0.0493032	0.046822									-0.0687034	-0.0621632	-0.0615674	-0.059926	-0.0949316	-0.0686358									-0.0026552	-0.0274574	-0.0229822	-0.0145302	-0.0317589	-0.0203452									0.0162493
							0.0457508	0.0200792	0.00254318	0.0197507	0.0495624	0.0468471									-0.0687485	-0.0622033	-0.0615823	-0.0599202	-0.0949918	-0.0686362									-0.00265066	-0.0274619	-0.0229841	-0.0145421	-0.0317658	-0.0203429									0.0162618
							0.0459845	0.0203393	0.00266185	0.0197539	0.0498223	0.0468722									-0.0687936	-0.0622434	-0.0615971	-0.0599143	-0.095052	-0.0686365									-0.00264605	-0.0274664	-0.0229859	-0.014554	-0.0317726	-0.0203406									0.0162743
							0.0462187	0.0206001	0.00278093	0.0197571	0.0500829	0.0468972									-0.0688386	-0.0622835	-0.0616117	-0.0599082	-0.095112	-0.0686365									-0.00264138	-0.0274708	-0.0229877	-0.0145658	-0.0317793	-0.0203382									0.0162869
							0.0464537	0.0208616	0.00290043	0.0197601	0.0503441	0.0469221									-0.0688836	-0.0623236	-0.0616261	-0.0599018	-0.0951721	-0.0686364									-0.00263664	-0.0274751	-0.0229894	-0.0145776	-0.031786	-0.0203357									0.0162996
							0.0466892	0.0211237	0.00302035	0.0197631	0.050606	0.046947									-0.0689284	-0.0623637	-0.0616403	-0.0598953	-0.095232	-0.068636									-0.00263184	-0.0274794	-0.022991	-0.0145893	-0.0317925	-0.0203332									0.0163123
							0.0469254	0.0213865	0.00314068	0.019766	0.0508686	0.0469719									-0.0689731	-0.0624038	-0.0616543	-0.0598886	-0.0952919	-0.0686355									-0.00262697	-0.0274836	-0.0229925	-0.014601	-0.0317991	-0.0203306									0.016325
							0.0471623	0.0216499	0.00326143	0.0197689	0.0511318	0.0469967									-0.0690178	-0.0624438	-0.0616682	-0.0598817	-0.0953517	-0.0686347									-0.00262204	-0.0274877	-0.0229939	-0.0146126	-0.0318055	-0.020328									0.0163378
							0.0473997	0.0219139	0.0033826	0.0197716	0.0513958	0.0470215									-0.0690624	-0.0624839	-0.0616819	-0.0598746	-0.0954115	-0.0686338									-0.00261704	-0.0274917	-0.0229952	-0.0146242	-0.0318119	-0.0203253									0.0163507
							0.0476378	0.0221787	0.00350419	0.0197743	0.0516603	0.0470462									-0.0691069	-0.0625239	-0.0616953	-0.0598673	-0.0954711	-0.0686326									-0.00261197	-0.0274957	-0.0229965	-0.0146357	-0.0318181	-0.0203225									0.0163636
							0.0478766	0.022444	0.00362619	0.0197769	0.0519256	0.0470708									-0.0691512	-0.0625639	-0.0617086	-0.0598598	-0.0955307	-0.0686313									-0.00260684	-0.0274996	-0.0229977	-0.0146472	-0.0318244	-0.0203196									0.0163765
							0.048116	0.0227101	0.00374862	0.0197795	0.0521915	0.0470954									-0.0691956	-0.062604	-0.0617218	-0.0598522	-0.0955903	-0.0686298									-0.00260164	-0.0275034	-0.0229988	-0.0146587	-0.0318305	-0.0203167									0.0163895
							0.048356	0.0229768	0.00387146	0.019782	0.0524581	0.0471199									-0.0692398	-0.062644	-0.0617347	-0.0598443	-0.0956498	-0.068628									-0.00259637	-0.0275071	-0.0229998	-0.0146701	-0.0318366	-0.0203137									0.0164026
							0.0485967	0.0232441	0.00399473	0.0197843	0.0527253	0.0471444									-0.0692839	-0.062684	-0.0617475	-0.0598363	-0.0957092	-0.0686261									-0.00259103	-0.0275108	-0.0230008	-0.0146814	-0.0318425	-0.0203107									0.0164157
							0.048838	0.0235121	0.00411842	0.0197867	0.0529933	0.0471689									-0.0693279	-0.062724	-0.06176	-0.0598281	-0.0957685	-0.0686239									-0.00258563	-0.0275144	-0.0230016	-0.0146927	-0.0318485	-0.0203076									0.0164288
							0.04908	0.0237808	0.00424253	0.0197889	0.0532619	0.0471932									-0.0693719	-0.0627639	-0.0617724	-0.0598196	-0.0958278	-0.0686216									-0.00258016	-0.0275179	-0.0230024	-0.0147039	-0.0318543	-0.0203044									0.0164421
							0.0493226	0.0240501	0.00436707	0.0197911	0.0535312	0.0472176									-0.0694158	-0.0628039	-0.0617846	-0.059811	-0.095887	-0.068619									-0.00257462	-0.0275214	-0.0230031	-0.0147151	-0.03186	-0.0203012									0.0164553
							0.0495659	0.0243201	0.00449203	0.0197932	0.0538011	0.0472419									-0.0694595	-0.0628439	-0.0617966	-0.0598022	-0.0959461	-0.0686163									-0.00256901	-0.0275247	-0.0230037	-0.0147263	-0.0318657	-0.0202979									0.0164686
							0.0498098	0.0245907	0.00461741	0.0197952	0.0540718	0.0472661									-0.0695032	-0.0628838	-0.0618085	-0.0597932	-0.0960052	-0.0686134									-0.00256334	-0.027528	-0.0230043	-0.0147374	-0.0318713	-0.0202945									0.016482
							0.0500543	0.024862	0.00474322	0.0197971	0.0543431	0.0472902									-0.0695468	-0.0629238	-0.0618201	-0.059784	-0.0960642	-0.0686102									-0.00255759	-0.0275313	-0.0230047	-0.0147484	-0.0318769	-0.020291									0.0164954
							0.0502996	0.025134	0.00486946	0.019799	0.0546151	0.0473144									-0.0695903	-0.0629637	-0.0618316	-0.0597746	-0.0961231	-0.0686069									-0.00255178	-0.0275344	-0.0230051	-0.0147594	-0.0318823	-0.0202875									0.0165089
							0.0505454	0.0254067	0.00499612	0.0198008	0.0548878	0.0473384									-0.0696337	-0.0630036	-0.0618428	-0.0597651	-0.096182	-0.0686033									-0.0025459	-0.0275375	-0.0230054	-0.0147703	-0.0318877	-0.0202839									0.0165224
							0.0507919	0.02568	0.00512321	0.0198025	0.0551611	0.0473624									-0.069677	-0.0630435	-0.0618539	-0.0597553	-0.0962408	-0.0685996									-0.00253994	-0.0275405	-0.0230055	-0.0147812	-0.031893	-0.0202803									0.0165359
							0.0510391	0.0259539	0.00525073	0.0198042	0.0554351	0.0473864									-0.0697202	-0.0630834	-0.0618648	-0.0597454	-0.0962995	-0.0685957									-0.00253392	-0.0275434	-0.0230057	-0.014792	-0.0318982	-0.0202766									0.0165496
							0.0512869	0.0262286	0.00537868	0.0198057	0.0557099	0.0474103									-0.0697634	-0.0631233	-0.0618756	-0.0597352	-0.0963582	-0.0685915									-0.00252783	-0.0275462	-0.0230057	-0.0148028	-0.0319033	-0.0202728									0.0165632
							0.0515354	0.0265039	0.00550706	0.0198072	0.0559853	0.0474341									-0.0698064	-0.0631632	-0.0618861	-0.0597249	-0.0964168	-0.0685872									-0.00252167	-0.027549	-0.0230056	-0.0148135	-0.0319084	-0.020269									0.016577
							0.0517845	0.0267799	0.00563586	0.0198087	0.0562613	0.0474579									-0.0698493	-0.0632031	-0.0618964	-0.0597143	-0.0964753	-0.0685826									-0.00251544	-0.0275517	-0.0230055	-0.0148242	-0.0319134	-0.020265									0.0165908
							0.0520343	0.0270565	0.0057651	0.01981	0.0565381	0.0474817									-0.0698922	-0.0632429	-0.0619066	-0.0597036	-0.0965338	-0.0685779									-0.00250913	-0.0275543	-0.0230053	-0.0148348	-0.0319183	-0.0202611									0.0166046
							0.0522848	0.0273338	0.00589477	0.0198113	0.0568155	0.0475054									-0.0699349	-0.0632828	-0.0619166	-0.0596927	-0.0965922	-0.0685729									-0.00250276	-0.0275568	-0.023005	-0.0148454	-0.0319231	-0.020257									0.0166185
							0.0525359	0.0276118	0.00602487	0.0198125	0.0570937	0.047529									-0.0699776	-0.0633226	-0.0619263	-0.0596816	-0.0966505	-0.0685678									-0.00249632	-0.0275592	-0.0230046	-0.0148559	-0.0319279	-0.0202529									0.0166324
							0.0527877	0.0278905	0.00615541	0.0198136	0.0573725	0.0475526									-0.0700201	-0.0633624	-0.0619359	-0.0596703	-0.0967088	-0.0685624									-0.0024898	-0.0275616	-0.0230041	-0.0148664	-0.0319326	-0.0202487									0.0166464
							0.0530401	0.0281698	0.00628637	0.0198146	0.057652	0.0475761									-0.0700626	-0.0634022	-0.0619453	-0.0596588	-0.0967669	-0.0685569									-0.00248321	-0.0275639	-0.0230035	-0.0148768	-0.0319372	-0.0202444									0.0166605
							0.0532932	0.0284498	0.00641778	0.0198156	0.0579321	0.0475996									-0.070105	-0.0634421	-0.0619546	-0.0596471	-0.0968251	-0.0685511									-0.00247655	-0.0275661	-0.0230029	-0.0148872	-0.0319417	-0.0202401									0.0166746
							0.0535469	0.0287305	0.00654961	0.0198165	0.058213	0.047623									-0.0701472	-0.0634819	-0.0619636	-0.0596352	-0.0968831	-0.0685452									-0.00246982	-0.0275683	-0.0230021	-0.0148975	-0.0319461	-0.0202357									0.0166888
							0.0538013	0.0290118	0.00668189	0.0198173	0.0584946	0.0476463									-0.0701894	-0.0635216	-0.0619724	-0.0596231	-0.0969411	-0.068539									-0.00246302	-0.0275703	-0.0230013	-0.0149077	-0.0319505	-0.0202312									0.016703
							0.0540564	0.0292939	0.00681459	0.0198181	0.0587768	0.0476696									-0.0702315	-0.0635614	-0.0619811	-0.0596109	-0.096999	-0.0685326									-0.00245614	-0.0275723	-0.0230004	-0.0149179	-0.0319547	-0.0202267									0.0167173
							0.0543122	0.0295766	0.00694774	0.0198187	0.0590598	0.0476929									-0.0702735	-0.0636012	-0.0619896	-0.0595984	-0.0970568	-0.0685261									-0.00244919	-0.0275742	-0.0229994	-0.0149281	-0.0319589	-0.0202221									0.0167316
							0.0545686	0.0298599	0.00708132	0.0198193	0.0593434	0.0477161									-0.0703154	-0.0636409	-0.0619979	-0.0595857	-0.0971146	-0.0685193									-0.00244217	-0.0275761	-0.0229983	-0.0149382	-0.031963	-0.0202174									0.016746
							0.0548257	0.030144	0.00721534	0.0198198	0.0596277	0.0477392									-0.0703571	-0.0636807	-0.062006	-0.0595729	-0.0971723	-0.0685123									-0.00243508	-0.0275778	-0.0229972	-0.0149482	-0.0319671	-0.0202127									0.0167604
							0.0550834	0.0304287	0.0073498	0.0198203	0.0599127	0.0477623									-0.0703988	-0.0637204	-0.0620139	-0.0595598	-0.0972299	-0.0685052									-0.00242791	-0.0275795	-0.0229959	-0.0149582	-0.031971	-0.0202079									0.0167749
							0.0553418	0.0307142	0.0074847	0.0198206	0.0601984	0.0477853									-0.0704404	-0.0637602	-0.0620216	-0.0595466	-0.0972875	-0.0684978									-0.00242067	-0.0275811	-0.0229946	-0.0149681	-0.0319749	-0.020203									0.0167895
							0.0556009	0.0310003	0.00762004	0.0198209	0.0604848	0.0478083									-0.0704819	-0.0637999	-0.0620291	-0.0595332	-0.097345	-0.0684902									-0.00241336	-0.0275826	-0.0229931	-0.014978	-0.0319787	-0.020198									0.0168041
							0.0558607	0.031287	0.00775583	0.0198212	0.0607719	0.0478312									-0.0705233	-0.0638396	-0.0620364	-0.0595195	-0.0974024	-0.0684824									-0.00240597	-0.027584	-0.0229916	-0.0149878	-0.0319824	-0.020193									0.0168188
							0.0561211	0.0315745	0.00789205	0.0198213	0.0610597	0.0478541									-0.0705646	-0.0638793	-0.0620436	-0.0595057	-0.0974598	-0.0684745									-0.0023985	-0.0275854	-0.02299	-0.0149976	-0.0319861	-0.0201879									0.0168335
							0.0563822	0.0318626	0.00802871	0.0198214	0.0613481	0.0478769									-0.0706058	-0.063919	-0.0620505	-0.0594917	-0.0975171	-0.0684663									-0.00239097	-0.0275866	-0.0229883	-0.0150073	-0.0319896	-0.0201827									0.0168483
							0.056644	0.0321515	0.00816582	0.0198213	0.0616373	0.0478997									-0.0706468	-0.0639586	-0.0620573	-0.0594775	-0.0975743	-0.0684579									-0.00238335	-0.0275878	-0.0229865	-0.0150169	-0.0319931	-0.0201775									0.0168631
							0.0569065	0.032441	0.00830337	0.0198213	0.0619272	0.0479224									-0.0706878	-0.0639983	-0.0620639	-0.0594631	-0.0976315	-0.0684493									-0.00237567	-0.0275889	-0.0229847	-0.0150265	-0.0319965	-0.0201722									0.016878
							0.0571696	0.0327312	0.00844137	0.0198211	0.0622178	0.047945									-0.0707287	-0.064038	-0.0620703	-0.0594485	-0.0976885	-0.0684405									-0.0023679	-0.02759	-0.0229827	-0.0150361	-0.0319998	-0.0201668									0.016893
							0.0574334	0.0330221	0.00857981	0.0198209	0.062509	0.0479676									-0.0707695	-0.0640776	-0.0620765	-0.0594337	-0.0977456	-0.0684315									-0.00236007	-0.0275909	-0.0229807	-0.0150456	-0.032003	-0.0201613									0.016908
							0.0576979	0.0333136	0.0087187	0.0198206	0.062801	0.0479901									-0.0708102	-0.0641172	-0.0620825	-0.0594187	-0.0978025	-0.0684223									-0.00235215	-0.0275918	-0.0229785	-0.015055	-0.0320061	-0.0201558									0.0169231
							0.057963	0.0336059	0.00885803	0.0198202	0.0630936	0.0480126									-0.0708508	-0.0641569	-0.0620883	-0.0594035	-0.0978594	-0.0684129									-0.00234416	-0.0275926	-0.0229763	-0.0150644	-0.0320092	-0.0201502									0.0169382
							0.0582289	0.0338988	0.00899781	0.0198197	0.063387	0.048035									-0.0708912	-0.0641965	-0.0620939	-0.0593881	-0.0979162	-0.0684033									-0.0023361	-0.0275933	-0.022974	-0.0150737	-0.0320122	-0.0201445									0.0169534
							0.0584954	0.0341925	0.00913804	0.0198192	0.0636811	0.0480574									-0.0709316	-0.0642361	-0.0620993	-0.0593726	-0.0979729	-0.0683935									-0.00232796	-0.0275939	-0.0229716	-0.0150829	-0.0320151	-0.0201388									0.0169687
							0.0587626	0.0344868	0.00927872	0.0198185	0.0639758	0.0480797									-0.0709719	-0.0642757	-0.0621046	-0.0593568	-0.0980296	-0.0683834									-0.00231974	-0.0275944	-0.0229691	-0.0150921	-0.0320179	-0.0201329									0.016984
							0.0590305	0.0347818	0.00941984	0.0198179	0.0642713	0.048102									-0.071012	-0.0643153	-0.0621096	-0.0593408	-0.0980862	-0.0683732									-0.00231144	-0.0275949	-0.0229665	-0.0151013	-0.0320206	-0.020127									0.0169993
							0.0592991	0.0350775	0.00956142	0.0198171	0.0645674	0.0481242									-0.0710521	-0.0643548	-0.0621145	-0.0593246	-0.0981427	-0.0683628									-0.00230307	-0.0275953	-0.0229639	-0.0151104	-0.0320232	-0.0201211									0.0170148
							0.0595683	0.0353739	0.00970345	0.0198162	0.0648643	0.0481463									-0.071092	-0.0643944	-0.0621191	-0.0593083	-0.0981992	-0.0683522									-0.00229462	-0.0275956	-0.0229611	-0.0151194	-0.0320258	-0.020115									0.0170303
							0.0598383	0.035671	0.00984592	0.0198153	0.0651619	0.0481684									-0.0711319	-0.064434	-0.0621236	-0.0592917	-0.0982556	-0.0683413									-0.0022861	-0.0275958	-0.0229583	-0.0151283	-0.0320283	-0.0201089									0.0170458
							0.0601089	0.0359688	0.00998885	0.0198143	0.0654602	0.0481904									-0.0711716	-0.0644735	-0.0621279	-0.059275	-0.0983119	-0.0683303									-0.00227749	-0.0275959	-0.0229553	-0.0151373	-0.0320307	-0.0201027									0.0170614
							0.0603802	0.0362673	0.0101322	0.0198133	0.0657591	0.0482124									-0.0712113	-0.064513	-0.062132	-0.059258	-0.0983681	-0.068319									-0.00226881	-0.027596	-0.0229523	-0.0151461	-0.032033	-0.0200965									0.0170771
							0.0606522	0.0365664	0.0102761	0.0198121	0.0660588	0.0482343									-0.0712508	-0.0645526	-0.0621359	-0.0592409	-0.0984243	-0.0683076									-0.00226005	-0.0275959	-0.0229492	-0.0151549	-0.0320352	-0.0200902									0.0170928
							0.0609249	0.0368663	0.0104204	0.0198109	0.0663592	0.0482562									-0.0712902	-0.0645921	-0.0621396	-0.0592235	-0.0984804	-0.0682959									-0.00225121	-0.0275958	-0.022946	-0.0151636	-0.0320374	-0.0200837									0.0171086
							0.0611983	0.0371669	0.0105651	0.0198096	0.0666603	0.048278									-0.0713295	-0.0646316	-0.0621431	-0.059206	-0.0985364	-0.0682841									-0.00224229	-0.0275956	-0.0229427	-0.0151723	-0.0320394	-0.0200773									0.0171245
							0.0614724	0.0374681	0.0107103	0.0198082	0.0669621	0.0482997									-0.0713687	-0.0646711	-0.0621464	-0.0591882	-0.0985924	-0.068272									-0.0022333	-0.0275953	-0.0229393	-0.0151809	-0.0320414	-0.0200707									0.0171404
							0.0617472	0.0377701	0.0108559	0.0198068	0.0672647	0.0483214									-0.0714079	-0.0647105	-0.0621495	-0.0591703	-0.0986483	-0.0682597									-0.00222422	-0.0275949	-0.0229358	-0.0151895	-0.0320433	-0.0200641									0.0171564
							0.0620226	0.0380728	0.0110021	0.0198052	0.0675679	0.048343									-0.0714468	-0.06475	-0.0621525	-0.0591522	-0.0987041	-0.0682473									-0.00221507	-0.0275945	-0.0229322	-0.015198	-0.0320451	-0.0200574									0.0171724
							0.0622988	0.0383761	0.0111486	0.0198036	0.0678718	0.0483646									-0.0714857	-0.0647895	-0.0621552	-0.0591338	-0.0987599	-0.0682346									-0.00220583	-0.0275939	-0.0229286	-0.0152064	-0.0320468	-0.0200506									0.0171885
							0.0625756	0.0386802	0.0112957	0.019802	0.0681765	0.0483861									-0.0715245	-0.0648289	-0.0621577	-0.0591153	-0.0988156	-0.0682217									-0.00219652	-0.0275933	-0.0229248	-0.0152148	-0.0320484	-0.0200437									0.0172047
							0.0628532	0.038985	0.0114431	0.0198002	0.0684819	0.0484076									-0.0715632	-0.0648684	-0.0621601	-0.0590966	-0.0988712	-0.0682086									-0.00218713	-0.0275926	-0.0229209	-0.0152231	-0.03205	-0.0200368									0.0172209
							0.0631314	0.0392904	0.0115911	0.0197984	0.0687879	0.048429									-0.0716017	-0.0649078	-0.0621622	-0.0590777	-0.0989267	-0.0681953									-0.00217765	-0.0275918	-0.022917	-0.0152313	-0.0320514	-0.0200298									0.0172372
							0.0634104	0.0395966	0.0117395	0.0197965	0.0690947	0.0484503									-0.0716402	-0.0649472	-0.0621642	-0.0590585	-0.0989822	-0.0681818									-0.0021681	-0.0275909	-0.022913	-0.0152395	-0.0320528	-0.0200227									0.0172535
							0.06369	0.0399035	0.0118883	0.0197945	0.0694022	0.0484716									-0.0716785	-0.0649866	-0.0621659	-0.0590392	-0.0990376	-0.0681681									-0.00215847	-0.0275899	-0.0229088	-0.0152477	-0.0320541	-0.0200156									0.0172699
							0.0639704	0.0402111	0.0120377	0.0197924	0.0697104	0.0484929									-0.0717167	-0.065026	-0.0621675	-0.0590197	-0.099093	-0.0681542									-0.00214875	-0.0275889	-0.0229046	-0.0152557	-0.0320553	-0.0200083									0.0172864
							0.0642514	0.0405193	0.0121875	0.0197903	0.0700194	0.048514									-0.0717549	-0.0650654	-0.0621689	-0.059	-0.0991482	-0.06814									-0.00213895	-0.0275878	-0.0229003	-0.0152638	-0.0320564	-0.020001									0.017303
							0.0645331	0.0408283	0.0123377	0.0197881	0.070329	0.0485351									-0.0717929	-0.0651048	-0.0621701	-0.0589801	-0.0992034	-0.0681257									-0.00212908	-0.0275865	-0.0228959	-0.0152717	-0.0320574	-0.0199937									0.0173196
							0.0648156	0.041138	0.0124884	0.0197858	0.0706394	0.0485562									-0.0718308	-0.0651441	-0.062171	-0.05896	-0.0992585	-0.0681112									-0.00211912	-0.0275852	-0.0228914	-0.0152796	-0.0320584	-0.0199862									0.0173362
							0.0650987	0.0414484	0.0126396	0.0197834	0.0709505	0.0485772									-0.0718685	-0.0651835	-0.0621718	-0.0589396	-0.0993136	-0.0680964									-0.00210907	-0.0275838	-0.0228868	-0.0152874	-0.0320592	-0.0199787									0.017353
							0.0653826	0.0417596	0.0127912	0.019781	0.0712623	0.0485981									-0.0719062	-0.0652228	-0.0621724	-0.0589191	-0.0993686	-0.0680815									-0.00209895	-0.0275823	-0.0228821	-0.0152952	-0.03206	-0.019971									0.0173698
							0.0656672	0.0420714	0.0129433	0.0197785	0.0715748	0.048619									-0.0719438	-0.0652622	-0.0621728	-0.0588984	-0.0994235	-0.0680663									-0.00208875	-0.0275808	-0.0228773	-0.0153029	-0.0320607	-0.0199634									0.0173866
							0.0659524	0.0423839	0.0130959	0.0197759	0.071888	0.0486399									-0.0719812	-0.0653015	-0.062173	-0.0588775	-0.0994783	-0.068051									-0.00207846	-0.0275791	-0.0228725	-0.0153105	-0.0320613	-0.0199556									0.0174035
							0.0662384	0.0426972	0.013249	0.0197732	0.072202	0.0486606									-0.0720185	-0.0653408	-0.062173	-0.0588564	-0.0995331	-0.0680354									-0.00206809	-0.0275774	-0.0228675	-0.0153181	-0.0320618	-0.0199477									0.0174205
							0.0665251	0.0430111	0.0134025	0.0197705	0.0725167	0.0486813									-0.0720557	-0.0653801	-0.0621728	-0.0588351	-0.0995878	-0.0680196									-0.00205763	-0.0275755	-0.0228624	-0.0153256	-0.0320622	-0.0199398									0.0174376
							0.0668125	0.0433258	0.0135564	0.0197676	0.0728321	0.048702									-0.0720928	-0.0654194	-0.0621724	-0.0588136	-0.0996424	-0.0680036									-0.0020471	-0.0275736	-0.0228573	-0.0153331	-0.0320625	-0.0199318									0.0174547
							0.0671006	0.0436412	0.0137109	0.0197647	0.0731482	0.0487226									-0.0721298	-0.0654587	-0.0621718	-0.0587919	-0.099697	-0.0679874									-0.00203648	-0.0275716	-0.022852	-0.0153405	-0.0320627	-0.0199238									0.0174719
							0.0673894	0.0439573	0.0138658	0.0197618	0.0734651	0.0487431									-0.0721667	-0.0654979	-0.062171	-0.05877	-0.0997515	-0.067971									-0.00202577	-0.0275695	-0.0228467	-0.0153478	-0.0320629	-0.0199156									0.0174891
							0.0676789	0.0442741	0.0140212	0.0197587	0.0737826	0.0487636									-0.0722035	-0.0655372	-0.0621701	-0.0587479	-0.0998059	-0.0679544									-0.00201499	-0.0275673	-0.0228412	-0.015355	-0.032063	-0.0199074									0.0175065
							0.0679692	0.0445917	0.014177	0.0197556	0.0741009	0.048784									-0.0722401	-0.0655765	-0.0621689	-0.0587256	-0.0998602	-0.0679376									-0.00200411	-0.0275651	-0.0228357	-0.0153622	-0.0320629	-0.0198991									0.0175238
							0.0682601	0.0449099	0.0143334	0.0197524	0.07442	0.0488044									-0.0722766	-0.0656157	-0.0621675	-0.0587031	-0.0999145	-0.0679206									-0.00199316	-0.0275627	-0.0228301	-0.0153694	-0.0320628	-0.0198907									0.0175413
							0.0685518	0.0452289	0.0144902	0.0197491	0.0747397	0.0488247									-0.072313	-0.0656549	-0.0621659	-0.0586804	-0.0999687	-0.0679033									-0.00198212	-0.0275603	-0.0228243	-0.0153764	-0.0320626	-0.0198822									0.0175588
							0.0688442	0.0455486	0.0146474	0.0197457	0.0750602	0.0488449									-0.0723493	-0.0656941	-0.0621641	-0.0586574	-0.100023	-0.0678859									-0.00197099	-0.0275577	-0.0228185	-0.0153834	-0.0320623	-0.0198737									0.0175764
							0.0691373	0.045869	0.0148052	0.0197423	0.0753814	0.0488651									-0.0723855	-0.0657333	-0.0621622	-0.0586343	-0.100077	-0.0678682									-0.00195978	-0.0275551	-0.0228126	-0.0153904	-0.0320619	-0.019865									0.017594
							0.0694311	0.0461901	0.0149634	0.0197388	0.0757033	0.0488853									-0.0724215	-0.0657725	-0.06216	-0.058611	-0.100131	-0.0678504									-0.00194849	-0.0275524	-0.0228066	-0.0153973	-0.0320615	-0.0198563									0.0176118
							0.0697257	0.0465119	0.0151221	0.0197352	0.076026	0.0489053									-0.0724575	-0.0658117	-0.0621576	-0.0585875	-0.100185	-0.0678323									-0.00193711	-0.0275496	-0.0228004	-0.0154041	-0.0320609	-0.0198475									0.0176295
							0.0700209	0.0468345	0.0152812	0.0197315	0.0763494	0.0489253									-0.0724933	-0.0658509	-0.062155	-0.0585638	-0.100239	-0.067814									-0.00192564	-0.0275467	-0.0227942	-0.0154108	-0.0320602	-0.0198387									0.0176474
							0.0703169	0.0471578	0.0154409	0.0197278	0.0766735	0.0489453									-0.072529	-0.0658901	-0.0621523	-0.0585399	-0.100292	-0.0677956									-0.00191409	-0.0275437	-0.0227879	-0.0154175	-0.0320595	-0.0198297									0.0176653
							0.0706136	0.0474818	0.015601	0.0197239	0.0769983	0.0489652									-0.0725646	-0.0659292	-0.0621493	-0.0585158	-0.100346	-0.0677769									-0.00190245	-0.0275407	-0.0227815	-0.0154241	-0.0320587	-0.0198207									0.0176833
							0.070911	0.0478065	0.0157616	0.01972	0.0773239	0.048985									-0.0726	-0.0659684	-0.0621461	-0.0584915	-0.1004	-0.067758									-0.00189072	-0.0275375	-0.022775	-0.0154307	-0.0320577	-0.0198116									0.0177013
							0.0712092	0.048132	0.0159227	0.0197161	0.0776502	0.0490048									-0.0726354	-0.0660075	-0.0621428	-0.058467	-0.100453	-0.0677389									-0.00187891	-0.0275342	-0.0227684	-0.0154371	-0.0320567	-0.0198024									0.0177195
							0.0715081	0.0484582	0.0160842	0.019712	0.0779773	0.0490245									-0.0726706	-0.0660466	-0.0621392	-0.0584422	-0.100507	-0.0677195									-0.00186701	-0.0275309	-0.0227617	-0.0154436	-0.0320556	-0.0197932									0.0177377
							0.0718077	0.0487851	0.0162463	0.0197079	0.0783051	0.0490441									-0.0727057	-0.0660857	-0.0621354	-0.0584173	-0.10056	-0.0677									-0.00185503	-0.0275275	-0.0227549	-0.0154499	-0.0320544	-0.0197838									0.0177559
							0.072108	0.0491128	0.0164088	0.0197037	0.0786336	0.0490637									-0.0727407	-0.0661248	-0.0621315	-0.0583922	-0.100614	-0.0676803									-0.00184296	-0.0275239	-0.022748	-0.0154562	-0.0320531	-0.0197744									0.0177743
							0.072409	0.0494411	0.0165718	0.0196994	0.0789628	0.0490833									-0.0727755	-0.0661639	-0.0621273	-0.0583669	-0.100667	-0.0676603									-0.0018308	-0.0275203	-0.0227411	-0.0154624	-0.0320517	-0.0197649									0.0177927
							0.0727108	0.0497702	0.0167353	0.019695	0.0792928	0.0491028									-0.0728103	-0.066203	-0.0621229	-0.0583414	-0.10072	-0.0676402									-0.00181855	-0.0275166	-0.022734	-0.0154686	-0.0320503	-0.0197553									0.0178111
							0.0730133	0.0501	0.0168992	0.0196906	0.0796235	0.0491222									-0.0728449	-0.0662421	-0.0621184	-0.0583156	-0.100773	-0.0676198									-0.00180621	-0.0275128	-0.0227268	-0.0154747	-0.0320487	-0.0197457									0.0178297
							0.0733166	0.0504306	0.0170637	0.0196861	0.079955	0.0491415									-0.0728794	-0.0662811	-0.0621136	-0.0582897	-0.100826	-0.0675992									-0.00179379	-0.0275089	-0.0227195	-0.0154807	-0.032047	-0.0197359									0.0178483
							0.0736206	0.0507619	0.0172286	0.0196815	0.0802872	0.0491608									-0.0729137	-0.0663202	-0.0621086	-0.0582636	-0.100879	-0.0675784									-0.00178128	-0.0275049	-0.0227121	-0.0154866	-0.0320453	-0.0197261									0.0178669
							0.0739253	0.0510939	0.017394	0.0196768	0.0806201	0.0491801									-0.072948	-0.0663592	-0.0621034	-0.0582373	-0.100932	-0.0675574									-0.00176867	-0.0275009	-0.0227046	-0.0154925	-0.0320434	-0.0197162									0.0178857
							0.0742307	0.0514267	0.0175599	0.0196721	0.0809538	0.0491992									-0.0729821	-0.0663982	-0.0620981	-0.0582107	-0.100985	-0.0675362									-0.00175598	-0.0274967	-0.022697	-0.0154983	-0.0320415	-0.0197062									0.0179045
							0.0745369	0.0517601	0.0177263	0.0196673	0.0812882	0.0492183									-0.0730161	-0.0664372	-0.0620925	-0.058184	-0.101038	-0.0675148									-0.00174321	-0.0274924	-0.0226894	-0.0155041	-0.0320395	-0.0196961									0.0179234
							0.0748438	0.0520944	0.0178931	0.0196623	0.0816234	0.0492374									-0.07305	-0.0664762	-0.0620867	-0.058157	-0.10109	-0.0674932									-0.00173034	-0.0274881	-0.0226816	-0.0155097	-0.0320373	-0.019686									0.0179424
							0.0751514	0.0524293	0.0180605	0.0196574	0.0819593	0.0492564									-0.0730837	-0.0665152	-0.0620807	-0.0581299	-0.101143	-0.0674713									-0.00171738	-0.0274836	-0.0226737	-0.0155153	-0.0320351	-0.0196757									0.0179614
							0.0754598	0.052765	0.0182283	0.0196523	0.0822959	0.0492753									-0.0731174	-0.0665542	-0.0620745	-0.0581025	-0.101196	-0.0674493									-0.00170433	-0.0274791	-0.0226657	-0.0155209	-0.0320328	-0.0196654									0.0179805
							0.0757689	0.0531014	0.0183967	0.0196472	0.0826333	0.0492942									-0.0731509	-0.0665932	-0.0620682	-0.058075	-0.101248	-0.067427									-0.00169119	-0.0274745	-0.0226576	-0.0155264	-0.0320304	-0.019655									0.0179997
							0.0760788	0.0534386	0.0185655	0.019642	0.0829714	0.049313									-0.0731842	-0.0666321	-0.0620616	-0.0580472	-0.1013	-0.0674045									-0.00167797	-0.0274698	-0.0226495	-0.0155318	-0.0320279	-0.0196445									0.0180189
							0.0763894	0.0537765	0.0187348	0.0196367	0.0833103	0.0493318									-0.0732175	-0.0666711	-0.0620548	-0.0580193	-0.101353	-0.0673819									-0.00166465	-0.0274649	-0.0226412	-0.0155371	-0.0320253	-0.019634									0.0180382
							0.0767007	0.0541152	0.0189046	0.0196313	0.0836499	0.0493505									-0.0732506	-0.06671	-0.0620478	-0.0579911	-0.101405	-0.067359									-0.00165124	-0.02746	-0.0226328	-0.0155424	-0.0320226	-0.0196233									0.0180576
							0.0770128	0.0544545	0.0190749	0.0196259	0.0839903	0.0493691									-0.0732836	-0.066749	-0.0620406	-0.0579628	-0.101457	-0.0673359									-0.00163774	-0.027455	-0.0226243	-0.0155476	-0.0320199	-0.0196126									0.0180771
							0.0773256	0.0547947	0.0192457	0.0196204	0.0843314	0.0493877									-0.0733165	-0.0667879	-0.0620332	-0.0579342	-0.101509	-0.0673126									-0.00162415	-0.0274499	-0.0226157	-0.0155527	-0.032017	-0.0196018									0.0180966
							0.0776392	0.0551355	0.0194169	0.0196148	0.0846732	0.0494062									-0.0733492	-0.0668268	-0.0620256	-0.0579054	-0.101561	-0.067289									-0.00161047	-0.0274447	-0.0226071	-0.0155577	-0.032014	-0.0195909									0.0181162
							0.0779535	0.0554771	0.0195887	0.0196091	0.0850158	0.0494246									-0.0733818	-0.0668657	-0.0620178	-0.0578764	-0.101613	-0.0672653									-0.00159669	-0.0274394	-0.0225983	-0.0155627	-0.032011	-0.0195799									0.0181359
							0.0782686	0.0558195	0.019761	0.0196033	0.0853592	0.049443									-0.0734143	-0.0669045	-0.0620098	-0.0578473	-0.101665	-0.0672413									-0.00158283	-0.0274341	-0.0225894	-0.0155676	-0.0320078	-0.0195688									0.0181556
							0.0785844	0.0561626	0.0199337	0.0195975	0.0857033	0.0494613									-0.0734466	-0.0669434	-0.0620015	-0.0578179	-0.101717	-0.0672172									-0.00156887	-0.0274286	-0.0225804	-0.0155725	-0.0320045	-0.0195577									0.0181755
							0.078901	0.0565064	0.020107	0.0195916	0.0860481	0.0494796									-0.0734789	-0.0669823	-0.0619931	-0.0577883	-0.101769	-0.0671928									-0.00155482	-0.027423	-0.0225713	-0.0155772	-0.0320012	-0.0195464									0.0181954
							0.0792183	0.056851	0.0202807	0.0195856	0.0863937	0.0494978									-0.073511	-0.0670211	-0.0619845	-0.0577585	-0.10182	-0.0671682									-0.00154068	-0.0274173	-0.0225621	-0.0155819	-0.0319977	-0.0195351									0.0182153
							0.0795363	0.0571963	0.020455	0.0195795	0.0867401	0.049516									-0.0735429	-0.06706	-0.0619757	-0.0577285	-0.101872	-0.0671434									-0.00152644	-0.0274116	-0.0225528	-0.0155866	-0.0319942	-0.0195237									0.0182354
							0.0798551	0.0575424	0.0206297	0.0195734	0.0870872	0.049534									-0.0735748	-0.0670988	-0.0619666	-0.0576983	-0.101924	-0.0671184									-0.00151211	-0.0274057	-0.0225434	-0.0155911	-0.0319906	-0.0195122									0.0182555
							0.0801747	0.0578892	0.0208049	0.0195672	0.0874351	0.0495521									-0.0736065	-0.0671376	-0.0619574	-0.0576679	-0.101975	-0.0670932									-0.00149769	-0.0273998	-0.0225339	-0.0155956	-0.0319868	-0.0195007									0.0182757
							0.080495	0.0582368	0.0209807	0.0195609	0.0877837	0.04957									-0.0736381	-0.0671764	-0.0619479	-0.0576373	-0.102026	-0.0670677									-0.00148317	-0.0273937	-0.0225243	-0.0156	-0.031983	-0.019489									0.018296
							0.080816	0.0585851	0.0211569	0.0195545	0.088133	0.0495879									-0.0736695	-0.0672152	-0.0619383	-0.0576064	-0.102078	-0.0670421									-0.00146857	-0.0273876	-0.0225146	-0.0156044	-0.0319791	-0.0194773									0.0183163
							0.0811379	0.0589342	0.0213336	0.019548	0.0884831	0.0496058									-0.0737008	-0.067254	-0.0619284	-0.0575754	-0.102129	-0.0670162									-0.00145386	-0.0273813	-0.0225048	-0.0156087	-0.0319751	-0.0194654									0.0183367
							0.0814604	0.059284	0.0215109	0.0195415	0.088834	0.0496235									-0.073732	-0.0672928	-0.0619184	-0.0575442	-0.10218	-0.0669902									-0.00143907	-0.027375	-0.0224949	-0.0156129	-0.0319709	-0.0194535									0.0183572
							0.0817838	0.0596346	0.0216886	0.0195349	0.0891857	0.0496412									-0.073763	-0.0673315	-0.0619081	-0.0575127	-0.102231	-0.0669639									-0.00142417	-0.0273685	-0.0224849	-0.015617	-0.0319667	-0.0194415									0.0183778
							0.0821078	0.0599859	0.0218668	0.0195282	0.089538	0.0496589									-0.073794	-0.0673703	-0.0618976	-0.0574811	-0.102282	-0.0669374									-0.00140919	-0.027362	-0.0224748	-0.015621	-0.0319624	-0.0194294									0.0183984
							0.0824327	0.060338	0.0220456	0.0195214	0.0898912	0.0496765									-0.0738247	-0.067409	-0.061887	-0.0574492	-0.102333	-0.0669107									-0.00139411	-0.0273554	-0.0224645	-0.015625	-0.031958	-0.0194173									0.0184192
							0.0827583	0.0606908	0.0222248	0.0195146	0.0902451	0.049694									-0.0738554	-0.0674478	-0.0618761	-0.0574172	-0.102384	-0.0668837									-0.00137893	-0.0273486	-0.0224542	-0.0156289	-0.0319535	-0.019405									0.01844
							0.0830846	0.0610444	0.0224046	0.0195077	0.0905998	0.0497115									-0.0738859	-0.0674865	-0.061865	-0.0573849	-0.102435	-0.0668566									-0.00136366	-0.0273418	-0.0224438	-0.0156328	-0.0319489	-0.0193926									0.0184608
							0.0834118	0.0613988	0.0225848	0.0195007	0.0909552	0.0497289									-0.0739163	-0.0675252	-0.0618537	-0.0573525	-0.102485	-0.0668292									-0.0013483	-0.0273349	-0.0224332	-0.0156365	-0.0319442	-0.0193802									0.0184818
							0.0837397	0.0617539	0.0227656	0.0194936	0.0913114	0.0497462									-0.0739465	-0.0675639	-0.0618422	-0.0573198	-0.102536	-0.0668017									-0.00133283	-0.0273279	-0.0224226	-0.0156402	-0.0319394	-0.0193677									0.0185028
							0.0840683	0.0621097	0.0229468	0.0194864	0.0916683	0.0497635									-0.0739766	-0.0676026	-0.0618304	-0.0572869	-0.102587	-0.0667739									-0.00131728	-0.0273208	-0.0224119	-0.0156438	-0.0319345	-0.0193551									0.0185239
							0.0843977	0.0624663	0.0231286	0.0194792	0.092026	0.0497807									-0.0740066	-0.0676412	-0.0618185	-0.0572538	-0.102637	-0.0667459									-0.00130162	-0.0273135	-0.022401	-0.0156474	-0.0319295	-0.0193424									0.0185451
							0.0847279	0.0628237	0.0233109	0.0194719	0.0923845	0.0497978									-0.0740365	-0.0676799	-0.0618064	-0.0572205	-0.102688	-0.0667177									-0.00128587	-0.0273062	-0.0223901	-0.0156508	-0.0319244	-0.0193296									0.0185663
							0.0850588	0.0631818	0.0234937	0.0194645	0.0927437	0.0498149									-0.0740662	-0.0677186	-0.0617941	-0.057187	-0.102738	-0.0666893									-0.00127002	-0.0272988	-0.022379	-0.0156542	-0.0319192	-0.0193168									0.0185877
							0.0853905	0.0635407	0.023677	0.019457	0.0931037	0.049832									-0.0740957	-0.0677572	-0.0617815	-0.0571533	-0.102788	-0.0666606									-0.00125408	-0.0272913	-0.0223678	-0.0156575	-0.0319139	-0.0193038									0.0186091
							0.085723	0.0639004	0.0238608	0.0194495	0.0934645	0.0498489									-0.0741252	-0.0677958	-0.0617688	-0.0571194	-0.102838	-0.0666318									-0.00123804	-0.0272837	-0.0223566	-0.0156608	-0.0319085	-0.0192908									0.0186306
							0.0860563	0.0642608	0.0240451	0.0194419	0.093826	0.0498658									-0.0741545	-0.0678345	-0.0617558	-0.0570853	-0.102889	-0.0666027									-0.0012219	-0.027276	-0.0223452	-0.0156639	-0.031903	-0.0192776									0.0186522
							0.0863903	0.064622	0.0242299	0.0194342	0.0941883	0.0498827									-0.0741836	-0.0678731	-0.0617426	-0.0570509	-0.102939	-0.0665734									-0.00120566	-0.0272681	-0.0223337	-0.015667	-0.0318974	-0.0192644									0.0186738
							0.0867251	0.0649839	0.0244152	0.0194264	0.0945514	0.0498994									-0.0742126	-0.0679117	-0.0617292	-0.0570164	-0.102989	-0.0665439									-0.00118933	-0.0272602	-0.0223221	-0.0156701	-0.0318917	-0.0192511									0.0186955
							0.0870606	0.0653466	0.0246011	0.0194185	0.0949152	0.0499162									-0.0742415	-0.0679502	-0.0617157	-0.0569817	-0.103039	-0.0665142									-0.0011729	-0.0272522	-0.0223104	-0.015673	-0.0318859	-0.0192377									0.0187173
							0.0873969	0.0657101	0.0247875	0.0194106	0.0952798	0.0499328									-0.0742703	-0.0679888	-0.0617019	-0.0569467	-0.103088	-0.0664843									-0.00115637	-0.0272441	-0.0222986	-0.0156759	-0.03188	-0.0192242									0.0187392
							0.087734	0.0660743	0.0249743	0.0194026	0.0956452	0.0499494									-0.0742989	-0.0680274	-0.0616878	-0.0569115	-0.103138	-0.0664542									-0.00113974	-0.0272359	-0.0222867	-0.0156787	-0.031874	-0.0192107									0.0187612
							0.0880719	0.0664394	0.0251617	0.0193945	0.0960113	0.0499659									-0.0743273	-0.0680659	-0.0616736	-0.0568762	-0.103188	-0.0664238									-0.00112301	-0.0272276	-0.0222747	-0.0156814	-0.0318679	-0.019197									0.0187832
							0.0884106	0.0668051	0.0253496	0.0193863	0.0963782	0.0499824									-0.0743557	-0.0681045	-0.0616592	-0.0568406	-0.103237	-0.0663933									-0.00110619	-0.0272192	-0.0222626	-0.015684	-0.0318617	-0.0191833									0.0188053
							0.08875	0.0671717	0.025538	0.019378	0.0967459	0.0499988									-0.0743839	-0.068143	-0.0616446	-0.0568048	-0.103287	-0.0663625									-0.00108926	-0.0272107	-0.0222503	-0.0156866	-0.0318554	-0.0191694									0.0188275
							0.0890902	0.067539	0.025727	0.0193697	0.0971143	0.0500151									-0.0744119	-0.0681815	-0.0616297	-0.0567688	-0.103336	-0.0663315									-0.00107224	-0.027202	-0.022238	-0.015689	-0.031849	-0.0191555									0.0188498
							0.0894312	0.0679071	0.0259164	0.0193613	0.0974836	0.0500314									-0.0744398	-0.06822	-0.0616147	-0.0567326	-0.103386	-0.0663003									-0.00105511	-0.0271933	-0.0222256	-0.0156914	-0.0318425	-0.0191415									0.0188722
							0.089773	0.0682759	0.0261064	0.0193528	0.0978536	0.0500476									-0.0744676	-0.0682585	-0.0615994	-0.0566962	-0.103435	-0.0662688									-0.00103789	-0.0271845	-0.022213	-0.0156938	-0.0318359	-0.0191274									0.0188946
							0.0901155	0.0686455	0.0262969	0.0193442	0.0982243	0.0500637									-0.0744952	-0.068297	-0.0615839	-0.0566596	-0.103484	-0.0662372									-0.00102056	-0.0271756	-0.0222003	-0.015696	-0.0318292	-0.0191132									0.0189171
							0.0904588	0.0690159	0.0264879	0.0193356	0.0985959	0.0500798									-0.0745227	-0.0683355	-0.0615682	-0.0566227	-0.103533	-0.0662053									-0.00100314	-0.0271666	-0.0221876	-0.0156982	-0.0318224	-0.0190989									0.0189397
							0.0908029	0.0693871	0.0266794	0.0193269	0.0989682	0.0500958									-0.07455	-0.0683739	-0.0615523	-0.0565857	-0.103583	-0.0661732									-0.000985614	-0.0271574	-0.0221747	-0.0157003	-0.0318155	-0.0190845									0.0189624
							0.0911478	0.069759	0.0268714	0.0193181	0.0993413	0.0501118									-0.0745772	-0.0684124	-0.0615362	-0.0565485	-0.103632	-0.0661409									-0.000967989	-0.0271482	-0.0221617	-0.0157023	-0.0318085	-0.0190701									0.0189852
							0.0914935	0.0701318	0.027064	0.0193092	0.0997152	0.0501276									-0.0746043	-0.0684508	-0.0615199	-0.056511	-0.10368	-0.0661084									-0.000950262	-0.0271389	-0.0221486	-0.0157043	-0.0318014	-0.0190555									0.019008
							0.0918399	0.0705052	0.0272571	0.0193002	0.10009	0.0501435									-0.0746312	-0.0684893	-0.0615034	-0.0564733	-0.103729	-0.0660757									-0.000932434	-0.0271295	-0.0221354	-0.0157061	-0.0317941	-0.0190408									0.0190309
							0.0921872	0.0708795	0.0274507	0.0192912	0.100465	0.0501592									-0.0746579	-0.0685277	-0.0614866	-0.0564355	-0.103778	-0.0660428									-0.000914505	-0.0271199	-0.0221221	-0.0157079	-0.0317868	-0.0190261									0.019054
							0.0925352	0.0712546	0.0276448	0.0192821	0.100841	0.0501749									-0.0746846	-0.0685661	-0.0614696	-0.0563974	-0.103827	-0.0660096									-0.000896474	-0.0271103	-0.0221087	-0.0157096	-0.0317794	-0.0190113									0.019077
							0.092884	0.0716304	0.0278395	0.0192729	0.101218	0.0501905									-0.074711	-0.0686045	-0.0614525	-0.0563591	-0.103875	-0.0659762									-0.000878341	-0.0271005	-0.0220952	-0.0157112	-0.0317719	-0.0189964									0.0191002
							0.0932336	0.072007	0.0280346	0.0192636	0.101596	0.0502061									-0.0747374	-0.0686429	-0.0614351	-0.0563206	-0.103924	-0.0659426									-0.000860106	-0.0270907	-0.0220815	-0.0157128	-0.0317643	-0.0189813									0.0191235
							0.093584	0.0723844	0.0282303	0.0192542	0.101975	0.0502216									-0.0747636	-0.0686812	-0.0614175	-0.0562818	-0.103973	-0.0659088									-0.000841768	-0.0270808	-0.0220678	-0.0157142	-0.0317565	-0.0189662									0.0191468
							0.0939352	0.0727625	0.0284266	0.0192448	0.102354	0.050237									-0.0747896	-0.0687196	-0.0613997	-0.0562429	-0.104021	-0.0658748									-0.000823328	-0.0270707	-0.0220539	-0.0157156	-0.0317487	-0.018951									0.0191702
							0.0942872	0.0731415	0.0286233	0.0192353	0.102734	0.0502524									-0.0748155	-0.0687579	-0.0613817	-0.0562038	-0.104069	-0.0658406									-0.000804786	-0.0270606	-0.0220399	-0.0157169	-0.0317408	-0.0189358									0.0191937
							0.09464	0.0735212	0.0288206	0.0192257	0.103115	0.0502677									-0.0748412	-0.0687963	-0.0613634	-0.0561644	-0.104118	-0.0658061									-0.00078614	-0.0270503	-0.0220259	-0.0157182	-0.0317327	-0.0189204									0.0192173
							0.0949935	0.0739017	0.0290184	0.019216	0.103497	0.050283									-0.0748669	-0.0688346	-0.061345	-0.0561249	-0.104166	-0.0657714									-0.000767391	-0.0270399	-0.0220117	-0.0157193	-0.0317246	-0.0189049									0.019241
							0.0953479	0.074283	0.0292168	0.0192063	0.103879	0.0502981									-0.0748923	-0.0688729	-0.0613263	-0.0560851	-0.104214	-0.0657365									-0.000748538	-0.0270295	-0.0219974	-0.0157204	-0.0317163	-0.0188893									0.0192647
							0.0957031	0.0746651	0.0294156	0.0191965	0.104262	0.0503132									-0.0749176	-0.0689112	-0.0613075	-0.0560451	-0.104262	-0.0657014									-0.000729582	-0.0270189	-0.0219829	-0.0157214	-0.031708	-0.0188737									0.0192886
							0.096059	0.0750479	0.029615	0.0191865	0.104647	0.0503283									-0.0749428	-0.0689495	-0.0612884	-0.0560049	-0.10431	-0.0656661									-0.000710522	-0.0270082	-0.0219684	-0.0157223	-0.0316995	-0.0188579									0.0193125
							0.0964158	0.0754316	0.0298149	0.0191766	0.105031	0.0503433									-0.0749678	-0.0689878	-0.0612691	-0.0559645	-0.104358	-0.0656305									-0.000691357	-0.0269974	-0.0219538	-0.0157231	-0.0316909	-0.0188421									0.0193365
							0.0967733	0.075816	0.0300154	0.0191665	0.105417	0.0503582									-0.0749927	-0.0690261	-0.0612495	-0.0559239	-0.104405	-0.0655948									-0.000672089	-0.0269866	-0.021939	-0.0157238	-0.0316823	-0.0188262									0.0193606
							0.0971316	0.0762012	0.0302164	0.0191563	0.105803	0.050373									-0.0750174	-0.0690643	-0.0612298	-0.0558831	-0.104453	-0.0655588									-0.000652715	-0.0269756	-0.0219242	-0.0157245	-0.0316735	-0.0188101									0.0193848
							0.0974908	0.0765872	0.0304179	0.0191461	0.106191	0.0503878									-0.0750419	-0.0691026	-0.0612099	-0.055842	-0.104501	-0.0655226									-0.000633237	-0.0269645	-0.0219092	-0.0157251	-0.0316646	-0.018794									0.019409
							0.0978507	0.076974	0.03062	0.0191358	0.106578	0.0504025									-0.0750664	-0.0691408	-0.0611897	-0.0558008	-0.104548	-0.0654862									-0.000613653	-0.0269533	-0.0218941	-0.0157256	-0.0316556	-0.0187778									0.0194334
							0.0982115	0.0773616	0.0308225	0.0191254	0.106967	0.0504172									-0.0750906	-0.069179	-0.0611693	-0.0557593	-0.104596	-0.0654495									-0.000593965	-0.026942	-0.0218789	-0.015726	-0.0316465	-0.0187615									0.0194578
							0.098573	0.07775	0.0310257	0.019115	0.107357	0.0504318									-0.0751147	-0.0692172	-0.0611487	-0.0557177	-0.104643	-0.0654127									-0.000574171	-0.0269305	-0.0218636	-0.0157263	-0.0316373	-0.0187451									0.0194823
							0.0989354	0.0781391	0.0312293	0.0191044	0.107747	0.0504463									-0.0751387	-0.0692554	-0.0611279	-0.0556758	-0.104691	-0.0653756									-0.000554271	-0.026919	-0.0218482	-0.0157266	-0.031628	-0.0187286									0.0195069
							0.0992986	0.0785291	0.0314335	0.0190938	0.108138	0.0504608									-0.0751625	-0.0692936	-0.0611069	-0.0556337	-0.104738	-0.0653383									-0.000534265	-0.0269074	-0.0218327	-0.0157268	-0.0316186	-0.018712									0.0195316
							0.0996625	0.0789199	0.0316382	0.0190831	0.10853	0.0504751									-0.0751862	-0.0693318	-0.0610857	-0.0555914	-0.104785	-0.0653008									-0.000514152	-0.0268957	-0.021817	-0.0157268	-0.0316091	-0.0186953									0.0195564
							0.100027	0.0793114	0.0318435	0.0190723	0.108923	0.0504895									-0.0752097	-0.06937	-0.0610642	-0.0555488	-0.104832	-0.0652631									-0.000493934	-0.0268838	-0.0218013	-0.0157269	-0.0315995	-0.0186785									0.0195812
							0.100393	0.0797037	0.0320493	0.0190615	0.109316	0.0505037									-0.0752331	-0.0694081	-0.0610426	-0.0555061	-0.104879	-0.0652251									-0.000473608	-0.0268719	-0.0217854	-0.0157268	-0.0315897	-0.0186617									0.0196062
							0.100759	0.0800969	0.0322557	0.0190505	0.109711	0.0505179									-0.0752563	-0.0694463	-0.0610207	-0.0554632	-0.104926	-0.0651869									-0.000453176	-0.0268598	-0.0217694	-0.0157266	-0.0315799	-0.0186447									0.0196312
							0.101126	0.0804908	0.0324625	0.0190395	0.110106	0.0505321									-0.0752793	-0.0694844	-0.0609986	-0.05542	-0.104973	-0.0651486									-0.000432636	-0.0268476	-0.0217533	-0.0157264	-0.03157	-0.0186276									0.0196563
							0.101494	0.0808855	0.03267	0.0190284	0.110502	0.0505461									-0.0753022	-0.0695225	-0.0609763	-0.0553766	-0.10502	-0.0651099									-0.000411989	-0.0268354	-0.0217371	-0.015726	-0.0315599	-0.0186105									0.0196815
							0.101863	0.0812811	0.0328779	0.0190172	0.110899	0.0505601									-0.075325	-0.0695606	-0.0609537	-0.055333	-0.105067	-0.0650711									-0.000391235	-0.026823	-0.0217208	-0.0157256	-0.0315497	-0.0185932									0.0197068
							0.102233	0.0816774	0.0330864	0.019006	0.111296	0.050574									-0.0753476	-0.0695987	-0.060931	-0.0552892	-0.105113	-0.0650321									-0.000370373	-0.0268105	-0.0217043	-0.0157251	-0.0315395	-0.0185759									0.0197322
							0.102603	0.0820745	0.0332955	0.0189946	0.111694	0.0505879									-0.07537	-0.0696368	-0.060908	-0.0552452	-0.10516	-0.0649928									-0.000349402	-0.0267979	-0.0216878	-0.0157246	-0.0315291	-0.0185584									0.0197577
							0.102975	0.0824724	0.033505	0.0189832	0.112093	0.0506017									-0.0753923	-0.0696749	-0.0608848	-0.055201	-0.105207	-0.0649533									-0.000328323	-0.0267852	-0.0216711	-0.0157239	-0.0315186	-0.0185409									0.0197832
							0.103347	0.0828711	0.0337152	0.0189717	0.112493	0.0506154									-0.0754144	-0.0697129	-0.0608614	-0.0551566	-0.105253	-0.0649136									-0.000307136	-0.0267724	-0.0216543	-0.0157231	-0.031508	-0.0185232									0.0198089
							0.10372	0.0832707	0.0339258	0.0189601	0.112894	0.0506291									-0.0754364	-0.069751	-0.0608378	-0.0551119	-0.105299	-0.0648737									-0.00028584	-0.0267595	-0.0216374	-0.0157223	-0.0314973	-0.0185055									0.0198346
							0.104093	0.083671	0.0341371	0.0189485	0.113296	0.0506427									-0.0754582	-0.069789	-0.0608139	-0.055067	-0.105346	-0.0648335									-0.000264435	-0.0267464	-0.0216204	-0.0157214	-0.0314865	-0.0184877									0.0198604
							0.104468	0.0840721	0.0343488	0.0189368	0.113698	0.0506562									-0.0754799	-0.0698271	-0.0607899	-0.055022	-0.105392	-0.0647932									-0.00024292	-0.0267333	-0.0216033	-0.0157204	-0.0314756	-0.0184697									0.0198863
							0.104843	0.084474	0.0345611	0.018925	0.114101	0.0506697									-0.0755014	-0.0698651	-0.0607656	-0.0549767	-0.105438	-0.0647526									-0.000221296	-0.0267201	-0.0215861	-0.0157193	-0.0314646	-0.0184517									0.0199123
							0.105219	0.0848767	0.034774	0.0189131	0.114505	0.0506831									-0.0755228	-0.0699031	-0.0607411	-0.0549312	-0.105484	-0.0647118									-0.000199562	-0.0267067	-0.0215687	-0.0157181	-0.0314534	-0.0184336									0.0199384
							0.105596	0.0852802	0.0349874	0.0189011	0.114909	0.0506964									-0.075544	-0.0699411	-0.0607164	-0.0548855	-0.10553	-0.0646707									-0.000177718	-0.0266932	-0.0215512	-0.0157168	-0.0314422	-0.0184154									0.0199646
							0.105974	0.0856845	0.0352014	0.018889	0.115315	0.0507096									-0.075565	-0.0699791	-0.0606914	-0.0548395	-0.105576	-0.0646295									-0.000155764	-0.0266796	-0.0215336	-0.0157155	-0.0314308	-0.0183971									0.0199909
							0.106352	0.0860896	0.0354159	0.0188769	0.115721	0.0507228									-0.0755859	-0.070017	-0.0606663	-0.0547934	-0.105622	-0.064588									-0.000133699	-0.026666	-0.0215159	-0.0157141	-0.0314193	-0.0183786									0.0200172
							0.106732	0.0864956	0.0356309	0.0188647	0.116128	0.050736									-0.0756066	-0.070055	-0.0606409	-0.054747	-0.105668	-0.0645463									-0.000111523	-0.0266522	-0.0214981	-0.0157125	-0.0314078	-0.0183601									0.0200437
							0.107112	0.0869023	0.0358465	0.0188524	0.116536	0.050749									-0.0756272	-0.0700929	-0.0606153	-0.0547005	-0.105713	-0.0645044									-8.92368e-05	-0.0266382	-0.0214801	-0.0157109	-0.0313961	-0.0183415									0.0200702
							0.107493	0.0873098	0.0360627	0.0188401	0.116945	0.050762									-0.0756476	-0.0701309	-0.0605895	-0.0546537	-0.105759	-0.0644622									-6.68389e-05	-0.0266242	-0.0214621	-0.0157092	-0.0313843	-0.0183228									0.0200968
							0.107875	0.0877181	0.0362794	0.0188276	0.117354	0.0507749									-0.0756679	-0.0701688	-0.0605634	-0.0546067	-0.105804	-0.0644198									-4.43296e-05	-0.0266101	-0.0214439	-0.0157074	-0.0313724	-0.018304									0.0201235
							0.108258	0.0881272	0.0364967	0.0188151	0.117765	0.0507878									-0.0756879	-0.0702067	-0.0605371	-0.0545595	-0.10585	-0.0643773									-2.17085e-05	-0.0265958	-0.0214256	-0.0157056	-0.0313603	-0.0182851									0.0201503
							0.108641	0.0885372	0.0367145	0.0188025	0.118176	0.0508006									-0.0757079	-0.0702446	-0.0605106	-0.054512	-0.105895	-0.0643344									1.0245e-06	-0.0265815	-0.0214072	-0.0157036	-0.0313482	-0.0182661									0.0201772
							0.109025	0.0889479	0.0369329	0.0187899	0.118588	0.0508133									-0.0757277	-0.0702825	-0.0604839	-0.0544644	-0.105941	-0.0642914									2.38698e-05	-0.026567	-0.0213886	-0.0157015	-0.0313359	-0.018247									0.0202042
							0.10941	0.0893594	0.0371518	0.0187771	0.119	0.0508259									-0.0757473	-0.0703204	-0.060457	-0.0544166	-0.105986	-0.0642481									4.68275e-05	-0.0265524	-0.02137	-0.0156994	-0.0313236	-0.0182278									0.0202313
							0.109796	0.0897718	0.0373713	0.0187643	0.119414	0.0508385									-0.0757667	-0.0703582	-0.0604298	-0.0543685	-0.106031	-0.0642047									6.98979e-05	-0.0265377	-0.0213512	-0.0156972	-0.0313111	-0.0182084									0.0202585
							0.110183	0.0901849	0.0375913	0.0187514	0.119828	0.050851									-0.075786	-0.0703961	-0.0604024	-0.0543202	-0.106076	-0.0641609									9.30813e-05	-0.0265229	-0.0213323	-0.0156948	-0.0312985	-0.018189									0.0202857
							0.110571	0.0905988	0.0378119	0.0187384	0.120243	0.0508635									-0.0758051	-0.0704339	-0.0603748	-0.0542717	-0.106121	-0.064117									0.000116378	-0.026508	-0.0213133	-0.0156924	-0.0312858	-0.0181695									0.0203131
							0.110959	0.0910136	0.0380331	0.0187253	0.120659	0.0508759									-0.0758241	-0.0704718	-0.060347	-0.054223	-0.106166	-0.0640729									0.000139788	-0.026493	-0.0212942	-0.0156899	-0.031273	-0.0181499									0.0203405
							0.111348	0.0914291	0.0382548	0.0187122	0.121076	0.0508882									-0.0758429	-0.0705096	-0.0603189	-0.0541741	-0.106211	-0.0640285									0.000163312	-0.0264779	-0.0212749	-0.0156874	-0.0312601	-0.0181302									0.0203681
							0.111738	0.0918455	0.0384771	0.018699	0.121493	0.0509004									-0.0758616	-0.0705474	-0.0602907	-0.054125	-0.106256	-0.0639839									0.000186949	-0.0264626	-0.0212555	-0.0156847	-0.0312471	-0.0181104									0.0203957
							0.112129	0.0922626	0.0386999	0.0186857	0.121912	0.0509126									-0.0758801	-0.0705852	-0.0602622	-0.0540756	-0.106301	-0.063939									0.000210701	-0.0264472	-0.0212361	-0.0156819	-0.0312339	-0.0180905									0.0204234
							0.112521	0.0926806	0.0389233	0.0186723	0.122331	0.0509247									-0.0758984	-0.070623	-0.0602334	-0.0540261	-0.106345	-0.063894									0.000234567	-0.0264318	-0.0212164	-0.015679	-0.0312206	-0.0180705									0.0204512
							0.112913	0.0930994	0.0391473	0.0186589	0.122751	0.0509367									-0.0759165	-0.0706608	-0.0602045	-0.0539763	-0.10639	-0.0638487									0.000258548	-0.0264162	-0.0211967	-0.0156761	-0.0312073	-0.0180504									0.0204791
							0.113306	0.093519	0.0393718	0.0186453	0.123171	0.0509487									-0.0759345	-0.0706985	-0.0601753	-0.0539263	-0.106435	-0.0638032									0.000282644	-0.0264004	-0.0211769	-0.015673	-0.0311938	-0.0180301									0.0205071
							0.113701	0.0939393	0.0395969	0.0186317	0.123593	0.0509606									-0.0759524	-0.0707363	-0.0601459	-0.0538761	-0.106479	-0.0637574									0.000306855	-0.0263846	-0.0211569	-0.0156699	-0.0311802	-0.0180098									0.0205352
							0.114095	0.0943605	0.0398226	0.0186181	0.124015	0.0509724									-0.0759701	-0.070774	-0.0601162	-0.0538257	-0.106523	-0.0637115									0.000331181	-0.0263687	-0.0211368	-0.0156667	-0.0311664	-0.0179894									0.0205634
							0.114491	0.0947825	0.0400488	0.0186043	0.124438	0.0509841									-0.0759876	-0.0708117	-0.0600864	-0.0537751	-0.106568	-0.0636653									0.000355623	-0.0263526	-0.0211166	-0.0156634	-0.0311526	-0.0179689									0.0205917
							0.114888	0.0952053	0.0402756	0.0185905	0.124862	0.0509958									-0.0760049	-0.0708495	-0.0600563	-0.0537242	-0.106612	-0.0636189									0.00038018	-0.0263365	-0.0210962	-0.0156599	-0.0311387	-0.0179482									0.02062
							0.115285	0.095629	0.0405029	0.0185766	0.125287	0.0510074									-0.0760221	-0.0708872	-0.060026	-0.0536732	-0.106656	-0.0635722									0.000404854	-0.0263202	-0.0210758	-0.0156564	-0.0311246	-0.0179275									0.0206485
							0.115683	0.0960534	0.0407309	0.0185626	0.125712	0.051019									-0.0760391	-0.0709249	-0.0599954	-0.0536219	-0.1067	-0.0635254									0.000429644	-0.0263038	-0.0210552	-0.0156528	-0.0311104	-0.0179067									0.020677
							0.116082	0.0964786	0.0409594	0.0185485	0.126139	0.0510305									-0.0760559	-0.0709625	-0.0599646	-0.0535704	-0.106744	-0.0634783									0.000454551	-0.0262873	-0.0210345	-0.0156492	-0.0310961	-0.0178857									0.0207057
							0.116482	0.0969046	0.0411884	0.0185344	0.126566	0.0510419									-0.0760726	-0.0710002	-0.0599336	-0.0535187	-0.106788	-0.0634309									0.000479575	-0.0262706	-0.0210136	-0.0156454	-0.0310817	-0.0178647									0.0207344
							0.116883	0.0973315	0.041418	0.0185202	0.126994	0.0510532									-0.0760891	-0.0710379	-0.0599024	-0.0534668	-0.106832	-0.0633834									0.000504715	-0.0262539	-0.0209927	-0.0156415	-0.0310672	-0.0178435									0.0207633
							0.117284	0.0977591	0.0416482	0.0185059	0.127422	0.0510645									-0.0761055	-0.0710755	-0.0598709	-0.0534147	-0.106876	-0.0633356									0.000529973	-0.026237	-0.0209716	-0.0156375	-0.0310525	-0.0178223									0.0207922
							0.117687	0.0981876	0.041879	0.0184915	0.127852	0.0510757									-0.0761217	-0.0711131	-0.0598392	-0.0533624	-0.10692	-0.0632876									0.000555349	-0.0262201	-0.0209504	-0.0156335	-0.0310377	-0.0178009									0.0208212
							0.11809	0.0986169	0.0421104	0.0184771	0.128282	0.0510868									-0.0761377	-0.0711508	-0.0598073	-0.0533098	-0.106964	-0.0632394									0.000580842	-0.026203	-0.0209291	-0.0156293	-0.0310229	-0.0177795									0.0208504
							0.118494	0.099047	0.0423423	0.0184625	0.128713	0.0510979									-0.0761535	-0.0711884	-0.0597752	-0.0532571	-0.107007	-0.0631909									0.000606453	-0.0261858	-0.0209077	-0.015625	-0.0310079	-0.0177579									0.0208796
							0.118899	0.0994779	0.0425748	0.0184479	0.129145	0.0511088									-0.0761692	-0.071226	-0.0597428	-0.0532041	-0.107051	-0.0631422									0.000632183	-0.0261684	-0.0208861	-0.0156207	-0.0309927	-0.0177363									0.0209089
							0.119304	0.0999096	0.0428079	0.0184333	0.129578	0.0511198									-0.0761847	-0.0712636	-0.0597102	-0.0531509	-0.107094	-0.0630933									0.000658031	-0.026151	-0.0208644	-0.0156163	-0.0309775	-0.0177145									0.0209383
							0.119711	0.100342	0.0430415	0.0184185	0.130012	0.0511306									-0.0762001	-0.0713011	-0.0596773	-0.0530975	-0.107138	-0.0630441									0.000683998	-0.0261334	-0.0208426	-0.0156117	-0.0309622	-0.0176926									0.0209678
							0.120118	0.100775	0.0432757	0.0184037	0.130446	0.0511414									-0.0762153	-0.0713387	-0.0596443	-0.0530439	-0.107181	-0.0629948									0.000710084	-0.0261158	-0.0208206	-0.0156071	-0.0309467	-0.0176706									0.0209974
							0.120526	0.10121	0.0435105	0.0183888	0.130881	0.0511521									-0.0762303	-0.0713763	-0.0596109	-0.05299	-0.107225	-0.0629452									0.000736289	-0.026098	-0.0207986	-0.0156023	-0.0309311	-0.0176485									0.0210271
							0.120935	0.101645	0.0437459	0.0183738	0.131317	0.0511627									-0.0762451	-0.0714138	-0.0595774	-0.052936	-0.107268	-0.0628953									0.000762614	-0.0260801	-0.0207764	-0.0155975	-0.0309154	-0.0176263									0.0210569
							0.121345	0.10208	0.0439818	0.0183588	0.131754	0.0511733									-0.0762598	-0.0714513	-0.0595436	-0.0528817	-0.107311	-0.0628453									0.000789058	-0.026062	-0.020754	-0.0155926	-0.0308996	-0.017604									0.0210868
							0.121755	0.102517	0.0442184	0.0183437	0.132192	0.0511838									-0.0762743	-0.0714889	-0.0595096	-0.0528273	-0.107354	-0.062795									0.000815622	-0.0260439	-0.0207316	-0.0155876	-0.0308836	-0.0175816									0.0211168
							0.122167	0.102954	0.0444555	0.0183285	0.13263	0.0511942									-0.0762886	-0.0715264	-0.0594754	-0.0527726	-0.107397	-0.0627444									0.000842307	-0.0260256	-0.020709	-0.0155825	-0.0308676	-0.0175591									0.0211468
							0.122579	0.103392	0.0446932	0.0183132	0.133069	0.0512045									-0.0763028	-0.0715639	-0.0594409	-0.0527177	-0.10744	-0.0626937									0.000869112	-0.0260072	-0.0206863	-0.0155772	-0.0308514	-0.0175365									0.021177
							0.122992	0.103831	0.0449315	0.0182978	0.133509	0.0512148									-0.0763168	-0.0716014	-0.0594062	-0.0526625	-0.107483	-0.0626427									0.000896038	-0.0259887	-0.0206635	-0.0155719	-0.0308351	-0.0175138									0.0212073
							0.123406	0.104271	0.0451703	0.0182824	0.13395	0.051225									-0.0763306	-0.0716388	-0.0593713	-0.0526072	-0.107526	-0.0625915									0.000923084	-0.0259701	-0.0206406	-0.0155665	-0.0308187	-0.0174909									0.0212377
							0.12382	0.104712	0.0454098	0.0182669	0.134392	0.0512351									-0.0763443	-0.0716763	-0.0593361	-0.0525517	-0.107569	-0.06254									0.000950252	-0.0259514	-0.0206175	-0.015561	-0.0308021	-0.017468									0.0212681
							0.124236	0.105153	0.0456498	0.0182513	0.134834	0.0512452									-0.0763577	-0.0717137	-0.0593007	-0.0524959	-0.107611	-0.0624883									0.000977542	-0.0259325	-0.0205943	-0.0155554	-0.0307855	-0.0174449									0.0212987
							0.124652	0.105596	0.0458904	0.0182357	0.135278	0.0512552									-0.076371	-0.0717512	-0.0592651	-0.0524399	-0.107654	-0.0624364									0.00100495	-0.0259135	-0.0205709	-0.0155497	-0.0307687	-0.0174218									0.0213294
							0.12507	0.106039	0.0461316	0.01822	0.135722	0.0512651									-0.0763842	-0.0717886	-0.0592292	-0.0523838	-0.107697	-0.0623843									0.00103249	-0.0258944	-0.0205475	-0.0155439	-0.0307518	-0.0173985									0.0213601
							0.125488	0.106483	0.0463734	0.0182042	0.136167	0.051275									-0.0763971	-0.071826	-0.0591931	-0.0523274	-0.107739	-0.0623319									0.00106014	-0.0258752	-0.0205239	-0.015538	-0.0307348	-0.0173751									0.021391
							0.125906	0.106927	0.0466158	0.0181883	0.136612	0.0512847									-0.0764099	-0.0718634	-0.0591568	-0.0522707	-0.107781	-0.0622793									0.00108792	-0.0258559	-0.0205002	-0.015532	-0.0307176	-0.0173516									0.0214219
							0.126326	0.107373	0.0468587	0.0181723	0.137059	0.0512944									-0.0764225	-0.0719008	-0.0591202	-0.0522139	-0.107824	-0.0622264									0.00111582	-0.0258364	-0.0204763	-0.0155259	-0.0307003	-0.017328									0.021453
							0.126747	0.107819	0.0471023	0.0181563	0.137506	0.0513041									-0.076435	-0.0719382	-0.0590834	-0.0521569	-0.107866	-0.0621733									0.00114384	-0.0258168	-0.0204524	-0.0155197	-0.030683	-0.0173043									0.0214841
							0.127168	0.108266	0.0473464	0.0181402	0.137954	0.0513136									-0.0764473	-0.0719756	-0.0590463	-0.0520996	-0.107908	-0.06212									0.00117199	-0.0257971	-0.0204283	-0.0155134	-0.0306655	-0.0172805									0.0215154
							0.12759	0.108714	0.0475911	0.0181241	0.138403	0.0513231									-0.0764593	-0.0720129	-0.059009	-0.0520421	-0.107951	-0.0620665									0.00120026	-0.0257773	-0.020404	-0.015507	-0.0306478	-0.0172566									0.0215467
							0.128013	0.109163	0.0478364	0.0181078	0.138853	0.0513325									-0.0764713	-0.0720503	-0.0589715	-0.0519844	-0.107993	-0.0620127									0.00122865	-0.0257573	-0.0203797	-0.0155005	-0.0306301	-0.0172326									0.0215782
							0.128437	0.109613	0.0480823	0.0180915	0.139303	0.0513419									-0.076483	-0.0720876	-0.0589337	-0.0519265	-0.108035	-0.0619587									0.00125717	-0.0257373	-0.0203552	-0.0154939	-0.0306122	-0.0172084									0.0216098
							0.128861	0.110063	0.0483288	0.0180751	0.139755	0.0513511									-0.0764946	-0.0721249	-0.0588957	-0.0518684	-0.108077	-0.0619045									0.00128581	-0.0257171	-0.0203306	-0.0154872	-0.0305942	-0.0171842									0.0216414
							0.129287	0.110514	0.0485759	0.0180586	0.140207	0.0513603									-0.076506	-0.0721622	-0.0588575	-0.0518101	-0.108119	-0.06185									0.00131457	-0.0256968	-0.0203058	-0.0154804	-0.0305761	-0.0171598									0.0216732
							0.129713	0.110967	0.0488236	0.0180421	0.14066	0.0513695									-0.0765172	-0.0721995	-0.058819	-0.0517516	-0.108161	-0.0617953									0.00134346	-0.0256764	-0.0202809	-0.0154735	-0.0305578	-0.0171353									0.021705
							0.13014	0.111419	0.0490719	0.0180255	0.141114	0.0513785									-0.0765282	-0.0722368	-0.0587803	-0.0516928	-0.108202	-0.0617403									0.00137248	-0.0256558	-0.0202559	-0.0154665	-0.0305395	-0.0171107									0.021737
							0.130568	0.111873	0.0493208	0.0180088	0.141568	0.0513875									-0.0765391	-0.0722741	-0.0587413	-0.0516338	-0.108244	-0.0616852									0.00140162	-0.0256351	-0.0202308	-0.0154594	-0.030521	-0.017086									0.021769
							0.130997	0.112328	0.0495702	0.017992	0.142024	0.0513964									-0.0765498	-0.0723114	-0.0587021	-0.0515746	-0.108286	-0.0616297									0.00143088	-0.0256143	-0.0202055	-0.0154522	-0.0305024	-0.0170612									0.0218012
							0.131427	0.112783	0.0498203	0.0179752	0.14248	0.0514052									-0.0765603	-0.0723486	-0.0586627	-0.0515152	-0.108328	-0.0615741									0.00146027	-0.0255934	-0.0201801	-0.0154449	-0.0304836	-0.0170363									0.0218334
							0.131857	0.113239	0.050071	0.0179583	0.142937	0.051414									-0.0765707	-0.0723859	-0.058623	-0.0514556	-0.108369	-0.0615182									0.00148979	-0.0255724	-0.0201546	-0.0154375	-0.0304648	-0.0170113									0.0218658
							0.132289	0.113696	0.0503222	0.0179413	0.143395	0.0514227									-0.0765808	-0.0724231	-0.0585831	-0.0513958	-0.108411	-0.0614621									0.00151943	-0.0255512	-0.0201289	-0.0154299	-0.0304458	-0.0169861									0.0218982
							0.132721	0.114154	0.0505741	0.0179242	0.143853	0.0514313									-0.0765908	-0.0724603	-0.058543	-0.0513358	-0.108452	-0.0614057									0.0015492	-0.0255299	-0.0201031	-0.0154223	-0.0304267	-0.0169609									0.0219308
							0.133154	0.114613	0.0508266	0.0179071	0.144313	0.0514398									-0.0766006	-0.0724975	-0.0585026	-0.0512755	-0.108493	-0.0613491									0.0015791	-0.0255085	-0.0200772	-0.0154146	-0.0304074	-0.0169355									0.0219634
							0.133587	0.115072	0.0510796	0.0178899	0.144773	0.0514483									-0.0766102	-0.0725347	-0.0584619	-0.051215	-0.108535	-0.0612923									0.00160912	-0.025487	-0.0200511	-0.0154068	-0.0303881	-0.01691									0.0219962
							0.134022	0.115532	0.0513333	0.0178726	0.145234	0.0514567									-0.0766197	-0.0725719	-0.058421	-0.0511543	-0.108576	-0.0612353									0.00163927	-0.0254653	-0.0200249	-0.0153988	-0.0303686	-0.0168844									0.022029
							0.134458	0.115993	0.0515876	0.0178553	0.145696	0.051465									-0.0766289	-0.0726091	-0.0583799	-0.0510934	-0.108617	-0.061178									0.00166955	-0.0254435	-0.0199986	-0.0153908	-0.030349	-0.0168587									0.022062
							0.134894	0.116455	0.0518424	0.0178379	0.146159	0.0514732									-0.076638	-0.0726463	-0.0583386	-0.0510323	-0.108658	-0.0611204									0.00169995	-0.0254216	-0.0199722	-0.0153827	-0.0303292	-0.0168329									0.0220951
							0.135331	0.116918	0.0520979	0.0178204	0.146623	0.0514814									-0.0766469	-0.0726834	-0.058297	-0.050971	-0.108699	-0.0610627									0.00173048	-0.0253996	-0.0199456	-0.0153744	-0.0303094	-0.016807									0.0221282
							0.135769	0.117382	0.052354	0.0178028	0.147087	0.0514895									-0.0766557	-0.0727205	-0.0582551	-0.0509094	-0.10874	-0.0610046									0.00176114	-0.0253774	-0.0199188	-0.0153661	-0.0302894	-0.0167809									0.0221615
							0.136208	0.117846	0.0526107	0.0177852	0.147552	0.0514975									-0.0766642	-0.0727577	-0.058213	-0.0508477	-0.108781	-0.0609464									0.00179193	-0.0253551	-0.019892	-0.0153576	-0.0302693	-0.0167548									0.0221949
							0.136647	0.118311	0.0528679	0.0177674	0.148018	0.0515054									-0.0766726	-0.0727948	-0.0581707	-0.0507857	-0.108822	-0.0608879									0.00182285	-0.0253327	-0.019865	-0.015349	-0.030249	-0.0167285									0.0222283
							0.137088	0.118777	0.0531258	0.0177497	0.148485	0.0515133									-0.0766808	-0.0728319	-0.0581281	-0.0507235	-0.108863	-0.0608292									0.00185389	-0.0253102	-0.0198379	-0.0153404	-0.0302287	-0.0167021									0.0222619
							0.137529	0.119244	0.0533843	0.0177318	0.148952	0.0515211									-0.0766888	-0.072869	-0.0580853	-0.0506611	-0.108904	-0.0607702									0.00188506	-0.0252875	-0.0198106	-0.0153316	-0.0302082	-0.0166756									0.0222956
							0.137971	0.119712	0.0536435	0.0177139	0.149421	0.0515288									-0.0766966	-0.0729061	-0.0580422	-0.0505985	-0.108945	-0.060711									0.00191637	-0.0252647	-0.0197832	-0.0153227	-0.0301875	-0.016649									0.0223294
							0.138414	0.12018	0.0539032	0.0176959	0.14989	0.0515365									-0.0767042	-0.0729431	-0.0579989	-0.0505357	-0.108985	-0.0606516									0.0019478	-0.0252418	-0.0197557	-0.0153138	-0.0301668	-0.0166223									0.0223633
							0.138858	0.120649	0.0541635	0.0176778	0.15036	0.051544									-0.0767117	-0.0729802	-0.0579554	-0.0504726	-0.109026	-0.0605919									0.00197936	-0.0252188	-0.019728	-0.0153047	-0.0301459	-0.0165954									0.0223972
							0.139303	0.12112	0.0544245	0.0176597	0.150831	0.0515515									-0.076719	-0.0730172	-0.0579116	-0.0504093	-0.109066	-0.060532									0.00201105	-0.0251956	-0.0197002	-0.0152955	-0.0301249	-0.0165685									0.0224313
							0.139748	0.121591	0.054686	0.0176414	0.151303	0.051559									-0.0767261	-0.0730543	-0.0578675	-0.0503459	-0.109107	-0.0604719									0.00204288	-0.0251723	-0.0196723	-0.0152862	-0.0301038	-0.0165414									0.0224655
							0.140195	0.122062	0.0549482	0.0176231	0.151775	0.0515663									-0.076733	-0.0730913	-0.0578232	-0.0502822	-0.109147	-0.0604115									0.00207483	-0.0251489	-0.0196442	-0.0152767	-0.0300825	-0.0165142									0.0224998
							0.140642	0.122535	0.0552109	0.0176048	0.152248	0.0515736									-0.0767397	-0.0731283	-0.0577787	-0.0502183	-0.109188	-0.0603508									0.00210691	-0.0251254	-0.019616	-0.0152672	-0.0300611	-0.0164869									0.0225342
							0.14109	0.123008	0.0554743	0.0175863	0.152723	0.0515808									-0.0767462	-0.0731653	-0.0577339	-0.0501541	-0.109228	-0.06029									0.00213913	-0.0251017	-0.0195877	-0.0152576	-0.0300396	-0.0164594									0.0225687
							0.141539	0.123483	0.0557383	0.0175678	0.153198	0.0515879									-0.0767526	-0.0732023	-0.0576889	-0.0500898	-0.109268	-0.0602289									0.00217147	-0.0250779	-0.0195592	-0.0152479	-0.0300179	-0.0164319									0.0226034
							0.141989	0.123958	0.056003	0.0175493	0.153673	0.0515949									-0.0767588	-0.0732393	-0.0576436	-0.0500253	-0.109308	-0.0601675									0.00220395	-0.025054	-0.0195306	-0.015238	-0.0299962	-0.0164042									0.0226381
							0.142439	0.124434	0.0562682	0.0175306	0.15415	0.0516019									-0.0767648	-0.0732762	-0.0575981	-0.0499605	-0.109348	-0.0601059									0.00223656	-0.0250299	-0.0195018	-0.0152281	-0.0299743	-0.0163765									0.0226729
							0.14289	0.12491	0.0565341	0.0175119	0.154627	0.0516088									-0.0767706	-0.0733132	-0.0575523	-0.0498955	-0.109388	-0.0600441									0.0022693	-0.0250058	-0.0194729	-0.015218	-0.0299522	-0.0163486									0.0227078
							0.143343	0.125388	0.0568005	0.0174931	0.155106	0.0516156									-0.0767762	-0.0733501	-0.0575063	-0.0498303	-0.109428	-0.059982									0.00230217	-0.0249814	-0.0194439	-0.0152078	-0.0299301	-0.0163206									0.0227429
							0.143796	0.125866	0.0570676	0.0174742	0.155585	0.0516224									-0.0767816	-0.0733871	-0.0574601	-0.0497649	-0.109468	-0.0599197									0.00233517	-0.024957	-0.0194147	-0.0151976	-0.0299078	-0.0162924									0.022778
							0.14425	0.126346	0.0573353	0.0174553	0.156064	0.051629									-0.0767869	-0.073424	-0.0574135	-0.0496993	-0.109508	-0.0598572									0.00236831	-0.0249324	-0.0193854	-0.0151872	-0.0298853	-0.0162642									0.0228133
							0.144704	0.126826	0.0576036	0.0174363	0.156545	0.0516356									-0.0767919	-0.0734609	-0.0573668	-0.0496334	-0.109548	-0.0597944									0.00240158	-0.0249077	-0.019356	-0.0151767	-0.0298628	-0.0162358									0.0228486
							0.14516	0.127307	0.0578726	0.0174172	0.157027	0.0516421									-0.0767968	-0.0734978	-0.0573198	-0.0495674	-0.109588	-0.0597314									0.00243498	-0.0248829	-0.0193264	-0.0151661	-0.0298401	-0.0162073									0.0228841
							0.145616	0.127788	0.0581422	0.0173981	0.157509	0.0516486									-0.0768015	-0.0735347	-0.0572725	-0.0495011	-0.109628	-0.0596681									0.00246852	-0.024858	-0.0192967	-0.0151553	-0.0298173	-0.0161787									0.0229196
							0.146074	0.128271	0.0584124	0.0173789	0.157992	0.0516549									-0.076806	-0.0735715	-0.057225	-0.0494346	-0.109667	-0.0596046									0.00250219	-0.0248329	-0.0192668	-0.0151445	-0.0297943	-0.01615									0.0229553
							0.146532	0.128754	0.0586832	0.0173596	0.158476	0.0516612									-0.0768103	-0.0736084	-0.0571772	-0.0493679	-0.109707	-0.0595408									0.002536	-0.0248077	-0.0192368	-0.0151336	-0.0297712	-0.0161212									0.0229911
							0.146991	0.129238	0.0589546	0.0173402	0.158961	0.0516674									-0.0768144	-0.0736452	-0.0571292	-0.049301	-0.109746	-0.0594768									0.00256993	-0.0247823	-0.0192067	-0.0151225	-0.029748	-0.0160922									0.023027
							0.147451	0.129724	0.0592267	0.0173208	0.159446	0.0516736									-0.0768183	-0.0736821	-0.057081	-0.0492339	-0.109786	-0.0594126									0.00260401	-0.0247569	-0.0191764	-0.0151114	-0.0297247	-0.0160631									0.023063
							0.147911	0.130209	0.0594994	0.0173013	0.159933	0.0516796									-0.0768221	-0.0737189	-0.0570325	-0.0491665	-0.109825	-0.0593481									0.00263821	-0.0247313	-0.019146	-0.0151001	-0.0297012	-0.0160339									0.0230991
							0.148373	0.130696	0.0597727	0.0172817	0.16042	0.0516856									-0.0768257	-0.0737557	-0.0569837	-0.049099	-0.109865	-0.0592833									0.00267255	-0.0247055	-0.0191155	-0.0150887	-0.0296776	-0.0160046									0.0231353
							0.148835	0.131184	0.0600466	0.0172621	0.160908	0.0516915									-0.076829	-0.0737925	-0.0569347	-0.0490312	-0.109904	-0.0592184									0.00270703	-0.0246797	-0.0190848	-0.0150772	-0.0296539	-0.0159752									0.0231716
							0.149298	0.131672	0.0603212	0.0172424	0.161397	0.0516973									-0.0768322	-0.0738293	-0.0568854	-0.0489632	-0.109943	-0.0591532									0.00274164	-0.0246537	-0.019054	-0.0150656	-0.02963	-0.0159456									0.023208
							0.149762	0.132161	0.0605964	0.0172226	0.161886	0.0517031									-0.0768352	-0.0738661	-0.0568359	-0.048895	-0.109983	-0.0590877									0.00277639	-0.0246275	-0.019023	-0.0150539	-0.029606	-0.0159159									0.0232445
							0.150227	0.132651	0.0608722	0.0172027	0.162377	0.0517087									-0.076838	-0.0739029	-0.0567861	-0.0488266	-0.110022	-0.059022									0.00281127	-0.0246013	-0.0189919	-0.015042	-0.0295818	-0.0158861									0.0232812
							0.150693	0.133142	0.0611486	0.0171828	0.162868	0.0517143									-0.0768406	-0.0739396	-0.0567361	-0.0487579	-0.110061	-0.0589561									0.00284629	-0.0245749	-0.0189606	-0.0150301	-0.0295576	-0.0158562									0.0233179
							0.151159	0.133634	0.0614257	0.0171628	0.16336	0.0517198									-0.076843	-0.0739764	-0.0566858	-0.0486891	-0.1101	-0.0588899									0.00288144	-0.0245484	-0.0189292	-0.015018	-0.0295332	-0.0158262									0.0233548
							0.151627	0.134126	0.0617034	0.0171428	0.163853	0.0517253									-0.0768452	-0.0740131	-0.0566353	-0.04862	-0.110139	-0.0588234									0.00291674	-0.0245217	-0.0188977	-0.0150058	-0.0295086	-0.015796									0.0233917
							0.152095	0.13462	0.0619818	0.0171226	0.164347	0.0517306									-0.0768473	-0.0740498	-0.0565845	-0.0485507	-0.110178	-0.0587568									0.00295216	-0.0244949	-0.018866	-0.0149935	-0.0294839	-0.0157657									0.0234288
							0.152564	0.135114	0.0622608	0.0171024	0.164842	0.0517359									-0.0768491	-0.0740865	-0.0565335	-0.0484812	-0.110217	-0.0586898									0.00298773	-0.024468	-0.0188342	-0.0149811	-0.0294591	-0.0157353									0.023466
							0.153034	0.135609	0.0625404	0.0170821	0.165337	0.0517411									-0.0768508	-0.0741232	-0.0564822	-0.0484115	-0.110256	-0.0586227									0.00302343	-0.024441	-0.0188022	-0.0149686	-0.0294342	-0.0157048									0.0235033
							0.153505	0.136105	0.0628206	0.0170618	0.165833	0.0517463									-0.0768522	-0.0741599	-0.0564307	-0.0483416	-0.110294	-0.0585553									0.00305927	-0.0244138	-0.0187701	-0.014956	-0.0294091	-0.0156742									0.0235407
							0.153976	0.136601	0.0631015	0.0170414	0.16633	0.0517513									-0.0768535	-0.0741966	-0.0563789	-0.0482714	-0.110333	-0.0584876									0.00309525	-0.0243865	-0.0187379	-0.0149432	-0.0293839	-0.0156434									0.0235782
							0.154449	0.137099	0.063383	0.0170209	0.166828	0.0517563									-0.0768546	-0.0742333	-0.0563268	-0.0482011	-0.110372	-0.0584197									0.00313136	-0.0243591	-0.0187055	-0.0149304	-0.0293586	-0.0156125									0.0236158
							0.154922	0.137597	0.0636652	0.0170004	0.167327	0.0517612									-0.0768554	-0.0742699	-0.0562745	-0.0481305	-0.110411	-0.0583515									0.00316762	-0.0243315	-0.018673	-0.0149174	-0.0293331	-0.0155815									0.0236535
							0.155396	0.138096	0.063948	0.0169797	0.167827	0.051766									-0.0768561	-0.0743066	-0.0562219	-0.0480597	-0.110449	-0.0582831									0.00320401	-0.0243038	-0.0186403	-0.0149043	-0.0293074	-0.0155503									0.0236914
							0.155871	0.138596	0.0642314	0.0169591	0.168327	0.0517707									-0.0768566	-0.0743432	-0.0561691	-0.0479887	-0.110488	-0.0582145									0.00324054	-0.0242759	-0.0186075	-0.0148911	-0.0292817	-0.0155191									0.0237293
							0.156347	0.139097	0.0645154	0.0169383	0.168828	0.0517754									-0.0768569	-0.0743798	-0.056116	-0.0479175	-0.110526	-0.0581456									0.00327721	-0.0242479	-0.0185745	-0.0148777	-0.0292558	-0.0154877									0.0237674
							0.156824	0.139599	0.0648002	0.0169175	0.16933	0.05178									-0.076857	-0.0744164	-0.0560627	-0.047846	-0.110565	-0.0580765									0.00331402	-0.0242198	-0.0185414	-0.0148643	-0.0292298	-0.0154562									0.0238055
							0.157301	0.140102	0.0650855	0.0168966	0.169833	0.0517845									-0.0768569	-0.074453	-0.0560091	-0.0477744	-0.110603	-0.0580071									0.00335097	-0.0241916	-0.0185081	-0.0148507	-0.0292036	-0.0154245									0.0238438
							0.15778	0.140605	0.0653715	0.0168756	0.170336	0.0517889									-0.0768566	-0.0744896	-0.0559553	-0.0477025	-0.110641	-0.0579375									0.00338805	-0.0241632	-0.0184747	-0.0148371	-0.0291773	-0.0153928									0.0238822
							0.158259	0.141109	0.0656581	0.0168546	0.170841	0.0517932									-0.0768562	-0.0745262	-0.0559011	-0.0476304	-0.11068	-0.0578676									0.00342528	-0.0241347	-0.0184412	-0.0148233	-0.0291509	-0.0153609									0.0239207
							0.158739	0.141614	0.0659454	0.0168335	0.171346	0.0517975									-0.0768555	-0.0745627	-0.0558468	-0.0475581	-0.110718	-0.0577975									0.00346265	-0.024106	-0.0184075	-0.0148094	-0.0291243	-0.0153289									0.0239593
							0.15922	0.14212	0.0662333	0.0168123	0.171852	0.0518017									-0.0768546	-0.0745993	-0.0557922	-0.0474856	-0.110756	-0.0577271									0.00350016	-0.0240772	-0.0183737	-0.0147953	-0.0290976	-0.0152968									0.0239981
							0.159702	0.142627	0.0665219	0.0167911	0.172359	0.0518058									-0.0768535	-0.0746358	-0.0557373	-0.0474129	-0.110794	-0.0576565									0.00353781	-0.0240483	-0.0183397	-0.0147812	-0.0290707	-0.0152645									0.0240369
							0.160185	0.143134	0.0668111	0.0167698	0.172867	0.0518098									-0.0768523	-0.0746723	-0.0556821	-0.0473399	-0.110832	-0.0575856									0.00357559	-0.0240193	-0.0183056	-0.0147669	-0.0290438	-0.0152321									0.0240759
							0.160668	0.143643	0.0671009	0.0167484	0.173376	0.0518138									-0.0768508	-0.0747088	-0.0556267	-0.0472668	-0.11087	-0.0575145									0.00361352	-0.0239901	-0.0182713	-0.0147525	-0.0290166	-0.0151996									0.0241149
							0.161153	0.144152	0.0673914	0.0167269	0.173885	0.0518176									-0.0768491	-0.0747453	-0.0555711	-0.0471934	-0.110908	-0.0574432									0.0036516	-0.0239608	-0.0182369	-0.014738	-0.0289894	-0.015167									0.0241541
							0.161638	0.144662	0.0676826	0.0167054	0.174395	0.0518214									-0.0768473	-0.0747818	-0.0555152	-0.0471198	-0.110946	-0.0573715									0.00368981	-0.0239313	-0.0182024	-0.0147234	-0.028962	-0.0151342									0.0241934
							0.162124	0.145173	0.0679743	0.0166839	0.174906	0.0518251									-0.0768452	-0.0748183	-0.055459	-0.047046	-0.110984	-0.0572997									0.00372816	-0.0239017	-0.0181677	-0.0147087	-0.0289344	-0.0151013									0.0242328
							0.162611	0.145685	0.0682668	0.0166622	0.175418	0.0518288									-0.076843	-0.0748548	-0.0554026	-0.046972	-0.111022	-0.0572276									0.00376666	-0.023872	-0.0181328	-0.0146938	-0.0289068	-0.0150683									0.0242723
							0.163099	0.146197	0.0685599	0.0166405	0.175931	0.0518323									-0.0768405	-0.0748912	-0.0553459	-0.0468977	-0.111059	-0.0571552									0.0038053	-0.0238421	-0.0180978	-0.0146788	-0.0288789	-0.0150352									0.0243119
							0.163587	0.146711	0.0688536	0.0166187	0.176444	0.0518358									-0.0768379	-0.0749277	-0.0552889	-0.0468233	-0.111097	-0.0570826									0.00384408	-0.0238121	-0.0180627	-0.0146637	-0.028851	-0.0150019									0.0243516
							0.164077	0.147225	0.069148	0.0165968	0.176959	0.0518392									-0.076835	-0.0749641	-0.0552317	-0.0467486	-0.111135	-0.0570098									0.00388301	-0.0237819	-0.0180274	-0.0146485	-0.0288229	-0.0149685									0.0243915
							0.164567	0.14774	0.069443	0.0165749	0.177474	0.0518425									-0.0768319	-0.0750005	-0.0551742	-0.0466737	-0.111172	-0.0569367									0.00392207	-0.0237516	-0.0179919	-0.0146332	-0.0287947	-0.014935									0.0244315
							0.165058	0.148256	0.0697387	0.0165529	0.17799	0.0518457									-0.0768287	-0.0750369	-0.0551165	-0.0465986	-0.11121	-0.0568633									0.00396129	-0.0237212	-0.0179563	-0.0146177	-0.0287663	-0.0149014									0.0244715
							0.16555	0.148773	0.0700351	0.0165309	0.178507	0.0518489									-0.0768252	-0.0750733	-0.0550585	-0.0465233	-0.111248	-0.0567897									0.00400064	-0.0236907	-0.0179206	-0.0146021	-0.0287378	-0.0148676									0.0245117
							0.166043	0.149291	0.0703321	0.0165088	0.179025	0.0518519									-0.0768216	-0.0751097	-0.0550002	-0.0464478	-0.111285	-0.0567158									0.00404014	-0.02366	-0.0178847	-0.0145864	-0.0287091	-0.0148337									0.024552
							0.166537	0.149809	0.0706297	0.0164866	0.179543	0.0518549									-0.0768177	-0.0751461	-0.0549417	-0.046372	-0.111322	-0.0566417									0.00407978	-0.0236291	-0.0178487	-0.0145706	-0.0286803	-0.0147997									0.0245925
							0.167032	0.150328	0.070928	0.0164643	0.180062	0.0518578									-0.0768137	-0.0751825	-0.0548829	-0.0462961	-0.11136	-0.0565674									0.00411957	-0.0235982	-0.0178125	-0.0145546	-0.0286514	-0.0147655									0.024633
							0.167527	0.150849	0.071227	0.016442	0.180583	0.0518607									-0.0768094	-0.0752188	-0.0548238	-0.0462199	-0.111397	-0.0564928									0.0041595	-0.0235671	-0.0177762	-0.0145386	-0.0286223	-0.0147312									0.0246736
							0.168023	0.15137	0.0715266	0.0164196	0.181103	0.0518634									-0.0768049	-0.0752552	-0.0547645	-0.0461435	-0.111434	-0.0564179									0.00419957	-0.0235358	-0.0177397	-0.0145224	-0.0285931	-0.0146968									0.0247144
							0.16852	0.151891	0.0718269	0.0163971	0.181625	0.0518661									-0.0768003	-0.0752915	-0.0547049	-0.0460669	-0.111472	-0.0563428									0.00423979	-0.0235044	-0.0177031	-0.0145061	-0.0285637	-0.0146622									0.0247553
							0.169018	0.152414	0.0721279	0.0163746	0.182148	0.0518687									-0.0767954	-0.0753278	-0.0546451	-0.04599	-0.111509	-0.0562674									0.00428016	-0.0234729	-0.0176663	-0.0144896	-0.0285342	-0.0146276									0.0247963
							0.169517	0.152938	0.0724295	0.016352	0.182671	0.0518712									-0.0767903	-0.0753641	-0.0545849	-0.045913	-0.111546	-0.0561918									0.00432067	-0.0234412	-0.0176294	-0.0144731	-0.0285046	-0.0145928									0.0248374
							0.170017	0.153462	0.0727317	0.0163294	0.183196	0.0518736									-0.0767851	-0.0754004	-0.0545246	-0.0458357	-0.111583	-0.0561159									0.00436132	-0.0234094	-0.0175923	-0.0144564	-0.0284748	-0.0145578									0.0248786
							0.170518	0.153987	0.0730346	0.0163066	0.183721	0.051876									-0.0767796	-0.0754367	-0.0544639	-0.0457582	-0.11162	-0.0560398									0.00440213	-0.0233775	-0.017555	-0.0144396	-0.0284448	-0.0145228									0.02492
							0.171019	0.154513	0.0733382	0.0162838	0.184247	0.0518782									-0.0767739	-0.075473	-0.054403	-0.0456806	-0.111657	-0.0559634									0.00444308	-0.0233454	-0.0175177	-0.0144227	-0.0284148	-0.0144876									0.0249614
							0.171521	0.15504	0.0736425	0.016261	0.184774	0.0518804									-0.076768	-0.0755092	-0.0543418	-0.0456026	-0.111694	-0.0558868									0.00448417	-0.0233132	-0.0174801	-0.0144056	-0.0283846	-0.0144523									0.025003
							0.172025	0.155568	0.0739474	0.016238	0.185301	0.0518825									-0.076762	-0.0755455	-0.0542804	-0.0455245	-0.111731	-0.0558099									0.00452541	-0.0232808	-0.0174425	-0.0143884	-0.0283542	-0.0144168									0.0250447
							0.172529	0.156097	0.0742529	0.0162151	0.18583	0.0518845									-0.0767557	-0.0755817	-0.0542187	-0.0454462	-0.111768	-0.0557328									0.0045668	-0.0232483	-0.0174046	-0.0143711	-0.0283237	-0.0143812									0.0250865
							0.173034	0.156626	0.0745592	0.016192	0.186359	0.0518865									-0.0767492	-0.0756179	-0.0541567	-0.0453676	-0.111805	-0.0556554									0.00460834	-0.0232157	-0.0173666	-0.0143537	-0.0282931	-0.0143455									0.0251284
							0.173539	0.157156	0.0748661	0.0161689	0.186889	0.0518883									-0.0767425	-0.0756541	-0.0540945	-0.0452888	-0.111841	-0.0555778									0.00465002	-0.0231829	-0.0173285	-0.0143362	-0.0282623	-0.0143097									0.0251704
							0.174046	0.157688	0.0751737	0.0161457	0.18742	0.0518901									-0.0767356	-0.0756903	-0.054032	-0.0452099	-0.111878	-0.0554999									0.00469185	-0.0231499	-0.0172902	-0.0143185	-0.0282313	-0.0142737									0.0252126
							0.174553	0.15822	0.0754819	0.0161224	0.187952	0.0518918									-0.0767284	-0.0757265	-0.0539692	-0.0451306	-0.111915	-0.0554217									0.00473383	-0.0231169	-0.0172518	-0.0143007	-0.0282003	-0.0142376									0.0252549
							0.175062	0.158752	0.0757908	0.0160991	0.188484	0.0518934									-0.0767211	-0.0757627	-0.0539061	-0.0450512	-0.111951	-0.0553433									0.00477596	-0.0230837	-0.0172132	-0.0142827	-0.028169	-0.0142013									0.0252973
							0.175571	0.159286	0.0761004	0.0160757	0.189018	0.0518949									-0.0767136	-0.0757989	-0.0538428	-0.0449716	-0.111988	-0.0552647									0.00481823	-0.0230503	-0.0171744	-0.0142647	-0.0281377	-0.014165									0.0253398
							0.176081	0.159821	0.0764106	0.0160522	0.189552	0.0518964									-0.0767059	-0.075835	-0.0537793	-0.0448917	-0.112025	-0.0551858									0.00486065	-0.0230168	-0.0171355	-0.0142465	-0.0281062	-0.0141285									0.0253824
							0.176592	0.160356	0.0767215	0.0160287	0.190087	0.0518977									-0.0766979	-0.0758712	-0.0537154	-0.0448117	-0.112061	-0.0551066									0.00490323	-0.0229832	-0.0170965	-0.0142282	-0.0280745	-0.0140918									0.0254251
							0.177104	0.160892	0.0770331	0.0160051	0.190623	0.051899									-0.0766898	-0.0759073	-0.0536513	-0.0447314	-0.112098	-0.0550272									0.00494595	-0.0229494	-0.0170573	-0.0142098	-0.0280427	-0.0140551									0.025468
							0.177616	0.161429	0.0773453	0.0159815	0.19116	0.0519002									-0.0766814	-0.0759434	-0.0535869	-0.0446509	-0.112134	-0.0549475									0.00498882	-0.0229155	-0.0170179	-0.0141912	-0.0280108	-0.0140181									0.025511
							0.17813	0.161967	0.0776583	0.0159578	0.191697	0.0519013									-0.0766728	-0.0759795	-0.0535223	-0.0445701	-0.11217	-0.0548676									0.00503184	-0.0228814	-0.0169784	-0.0141725	-0.0279787	-0.0139811									0.0255541
							0.178644	0.162506	0.0779719	0.015934	0.192236	0.0519024									-0.0766641	-0.0760156	-0.0534573	-0.0444892	-0.112207	-0.0547874									0.00507501	-0.0228472	-0.0169387	-0.0141537	-0.0279465	-0.0139439									0.0255973
							0.179159	0.163046	0.0782861	0.0159101	0.192775	0.0519033									-0.0766551	-0.0760517	-0.0533921	-0.0444081	-0.112243	-0.054707									0.00511833	-0.0228129	-0.0168989	-0.0141348	-0.0279141	-0.0139066									0.0256406
							0.179675	0.163586	0.0786011	0.0158862	0.193315	0.0519042									-0.0766459	-0.0760878	-0.0533267	-0.0443267	-0.112279	-0.0546263									0.0051618	-0.0227784	-0.0168589	-0.0141157	-0.0278815	-0.0138692									0.0256841
							0.180192	0.164128	0.0789167	0.0158622	0.193856	0.051905									-0.0766365	-0.0761238	-0.0532609	-0.0442451	-0.112315	-0.0545453									0.00520542	-0.0227438	-0.0168188	-0.0140965	-0.0278489	-0.0138316									0.0257276
							0.18071	0.16467	0.079233	0.0158382	0.194397	0.0519057									-0.0766269	-0.0761599	-0.0531949	-0.0441633	-0.112351	-0.0544641									0.00524919	-0.022709	-0.0167785	-0.0140772	-0.027816	-0.0137939									0.0257713
							0.181229	0.165213	0.07955	0.0158141	0.19494	0.0519063									-0.0766171	-0.0761959	-0.0531286	-0.0440813	-0.112388	-0.0543826									0.00529311	-0.0226741	-0.0167381	-0.0140577	-0.0277831	-0.0137561									0.0258151
							0.181748	0.165757	0.0798676	0.0157899	0.195483	0.0519068									-0.076607	-0.076232	-0.0530621	-0.0439991	-0.112424	-0.0543009									0.00533719	-0.022639	-0.0166975	-0.0140382	-0.02775	-0.0137181									0.0258591
							0.182269	0.166301	0.080186	0.0157656	0.196028	0.0519073									-0.0765968	-0.076268	-0.0529953	-0.0439166	-0.11246	-0.0542189									0.00538141	-0.0226038	-0.0166567	-0.0140184	-0.0277167	-0.01368									0.0259031
							0.18279	0.166847	0.080505	0.0157413	0.196573	0.0519077									-0.0765863	-0.076304	-0.0529282	-0.0438339	-0.112496	-0.0541367									0.00542579	-0.0225684	-0.0166158	-0.0139986	-0.0276833	-0.0136418									0.0259473
							0.183312	0.167393	0.0808246	0.015717	0.197119	0.0519079									-0.0765757	-0.07634	-0.0528608	-0.0437511	-0.112532	-0.0540542									0.00547032	-0.0225329	-0.0165748	-0.0139786	-0.0276497	-0.0136034									0.0259916
							0.183835	0.167941	0.081145	0.0156925	0.197665	0.0519081									-0.0765648	-0.0763759	-0.0527931	-0.043668	-0.112567	-0.0539714									0.005515	-0.0224973	-0.0165336	-0.0139585	-0.027616	-0.0135649									0.026036
							0.184359	0.168489	0.0814661	0.015668	0.198213	0.0519083									-0.0765537	-0.0764119	-0.0527252	-0.0435846	-0.112603	-0.0538884									0.00555983	-0.0224615	-0.0164922	-0.0139383	-0.0275822	-0.0135262									0.0260805
							0.184883	0.169038	0.0817878	0.0156435	0.198761	0.0519083									-0.0765424	-0.0764479	-0.052657	-0.0435011	-0.112639	-0.0538052									0.00560482	-0.0224256	-0.0164506	-0.0139179	-0.0275482	-0.0134874									0.0261252
							0.185409	0.169588	0.0821102	0.0156188	0.19931	0.0519083									-0.0765309	-0.0764838	-0.0525886	-0.0434174	-0.112675	-0.0537216									0.00564996	-0.0223895	-0.016409	-0.0138974	-0.027514	-0.0134485									0.02617
							0.185936	0.170138	0.0824333	0.0155941	0.199861	0.0519081									-0.0765192	-0.0765198	-0.0525198	-0.0433334	-0.112711	-0.0536378									0.00569525	-0.0223533	-0.0163671	-0.0138768	-0.0274797	-0.0134095									0.0262149
							0.186463	0.17069	0.0827571	0.0155694	0.200411	0.0519079									-0.0765072	-0.0765557	-0.0524508	-0.0432492	-0.112746	-0.0535538									0.0057407	-0.0223169	-0.0163251	-0.0138561	-0.0274453	-0.0133703									0.0262599
							0.186991	0.171242	0.0830816	0.0155446	0.200963	0.0519076									-0.0764951	-0.0765916	-0.0523815	-0.0431648	-0.112782	-0.0534695									0.0057863	-0.0222804	-0.0162829	-0.0138352	-0.0274107	-0.0133309									0.026305
							0.18752	0.171796	0.0834067	0.0155197	0.201516	0.0519072									-0.0764827	-0.0766275	-0.052312	-0.0430802	-0.112818	-0.0533849									0.00583205	-0.0222437	-0.0162406	-0.0138142	-0.0273759	-0.0132915									0.0263503
							0.18805	0.17235	0.0837326	0.0154947	0.202069	0.0519068									-0.0764701	-0.0766634	-0.0522421	-0.0429954	-0.112853	-0.0533001									0.00587796	-0.0222069	-0.0161981	-0.013793	-0.027341	-0.0132519									0.0263956
							0.188581	0.172905	0.0840591	0.0154697	0.202623	0.0519062									-0.0764573	-0.0766993	-0.052172	-0.0429103	-0.112889	-0.053215									0.00592402	-0.02217	-0.0161555	-0.0137717	-0.027306	-0.0132121									0.0264411
							0.189112	0.173461	0.0843863	0.0154446	0.203178	0.0519056									-0.0764443	-0.0767351	-0.0521016	-0.042825	-0.112924	-0.0531297									0.00597024	-0.0221329	-0.0161127	-0.0137503	-0.0272708	-0.0131723									0.0264868
							0.189645	0.174017	0.0847142	0.0154195	0.203734	0.0519048									-0.0764311	-0.076771	-0.0520309	-0.0427396	-0.11296	-0.0530441									0.00601661	-0.0220956	-0.0160698	-0.0137288	-0.0272354	-0.0131322									0.0265325
							0.190178	0.174575	0.0850428	0.0153943	0.204291	0.051904									-0.0764177	-0.0768068	-0.05196	-0.0426539	-0.112995	-0.0529582									0.00606314	-0.0220582	-0.0160266	-0.0137071	-0.0271999	-0.0130921									0.0265784
							0.190712	0.175133	0.0853721	0.015369	0.204849	0.0519031									-0.076404	-0.0768426	-0.0518888	-0.0425679	-0.11303	-0.0528721									0.00610982	-0.0220207	-0.0159834	-0.0136853	-0.0271643	-0.0130518									0.0266244
							0.191248	0.175692	0.0857021	0.0153437	0.205407	0.0519022									-0.0763901	-0.0768785	-0.0518173	-0.0424818	-0.113066	-0.0527857									0.00615666	-0.021983	-0.0159399	-0.0136633	-0.0271285	-0.0130114									0.0266705
							0.191784	0.176253	0.0860327	0.0153183	0.205966	0.0519011									-0.076376	-0.0769143	-0.0517455	-0.0423955	-0.113101	-0.0526991									0.00620365	-0.0219451	-0.0158963	-0.0136412	-0.0270925	-0.0129708									0.0267167
							0.19232	0.176814	0.0863641	0.0152928	0.206527	0.0519									-0.0763617	-0.0769501	-0.0516735	-0.0423089	-0.113136	-0.0526122									0.0062508	-0.0219072	-0.0158526	-0.013619	-0.0270564	-0.0129301									0.0267631
							0.192858	0.177375	0.0866962	0.0152673	0.207087	0.0518987									-0.0763472	-0.0769858	-0.0516011	-0.0422221	-0.113171	-0.052525									0.00629811	-0.021869	-0.0158087	-0.0135967	-0.0270202	-0.0128892									0.0268096
							0.193397	0.177938	0.0870289	0.0152417	0.207649	0.0518974									-0.0763325	-0.0770216	-0.0515285	-0.0421351	-0.113207	-0.0524376									0.00634557	-0.0218307	-0.0157646	-0.0135742	-0.0269838	-0.0128482									0.0268562
							0.193936	0.178502	0.0873623	0.015216	0.208212	0.051896									-0.0763175	-0.0770574	-0.0514556	-0.0420479	-0.113242	-0.0523499									0.00639319	-0.0217923	-0.0157204	-0.0135516	-0.0269472	-0.0128071									0.0269029
							0.194476	0.179066	0.0876965	0.0151903	0.208775	0.0518945									-0.0763023	-0.0770931	-0.0513825	-0.0419605	-0.113277	-0.0522619									0.00644097	-0.0217537	-0.015676	-0.0135288	-0.0269105	-0.0127658									0.0269498
							0.195018	0.179631	0.0880313	0.0151646	0.209339	0.051893									-0.0762869	-0.0771289	-0.051309	-0.0418728	-0.113312	-0.0521737									0.0064889	-0.021715	-0.0156314	-0.013506	-0.0268736	-0.0127244									0.0269967
							0.19556	0.180197	0.0883668	0.0151387	0.209905	0.0518913									-0.0762713	-0.0771646	-0.0512353	-0.041785	-0.113347	-0.0520853									0.006537	-0.0216761	-0.0155867	-0.0134829	-0.0268366	-0.0126829									0.0270439
							0.196103	0.180764	0.0887031	0.0151128	0.210471	0.0518896									-0.0762555	-0.0772003	-0.0511613	-0.0416969	-0.113382	-0.0519965									0.00658525	-0.0216371	-0.0155418	-0.0134598	-0.0267994	-0.0126412									0.0270911
							0.196646	0.181332	0.08904	0.0150869	0.211037	0.0518877									-0.0762394	-0.077236	-0.051087	-0.0416086	-0.113417	-0.0519075									0.00663367	-0.0215979	-0.0154968	-0.0134365	-0.0267621	-0.0125994									0.0271384
							0.197191	0.181901	0.0893776	0.0150609	0.211605	0.0518858									-0.0762232	-0.0772717	-0.0510125	-0.0415201	-0.113452	-0.0518183									0.00668224	-0.0215586	-0.0154516	-0.0134131	-0.0267246	-0.0125574									0.0271859
							0.197736	0.18247	0.0897159	0.0150348	0.212173	0.0518838									-0.0762067	-0.0773073	-0.0509377	-0.0414313	-0.113486	-0.0517288									0.00673097	-0.0215191	-0.0154062	-0.0133895	-0.026687	-0.0125153									0.0272335
							0.198283	0.183041	0.0900549	0.0150086	0.212743	0.0518818									-0.07619	-0.077343	-0.0508626	-0.0413424	-0.113521	-0.051639									0.00677986	-0.0214795	-0.0153607	-0.0133658	-0.0266492	-0.012473									0.0272813
							0.19883	0.183612	0.0903946	0.0149825	0.213313	0.0518796									-0.076173	-0.0773786	-0.0507872	-0.0412532	-0.113556	-0.0515489									0.00682891	-0.0214397	-0.015315	-0.0133419	-0.0266113	-0.0124306									0.0273291
							0.199378	0.184184	0.090735	0.0149562	0.213884	0.0518774									-0.0761559	-0.0774143	-0.0507115	-0.0411639	-0.113591	-0.0514586									0.00687813	-0.0213998	-0.0152691	-0.013318	-0.0265732	-0.0123881									0.0273771
							0.199927	0.184757	0.0910761	0.0149299	0.214455	0.051875									-0.0761385	-0.0774499	-0.0506356	-0.0410743	-0.113626	-0.0513681									0.0069275	-0.0213597	-0.0152231	-0.0132939	-0.0265349	-0.0123454									0.0274253
							0.200477	0.185331	0.0914179	0.0149035	0.215028	0.0518726									-0.0761209	-0.0774855	-0.0505594	-0.0409845	-0.11366	-0.0512773									0.00697703	-0.0213195	-0.0151769	-0.0132696	-0.0264965	-0.0123026									0.0274735
							0.201028	0.185905	0.0917604	0.0148771	0.215601	0.0518701									-0.0761031	-0.0775211	-0.0504829	-0.0408944	-0.113695	-0.0511862									0.00702673	-0.0212791	-0.0151305	-0.0132452	-0.026458	-0.0122596									0.0275219
							0.201579	0.186481	0.0921036	0.0148506	0.216176	0.0518676									-0.0760851	-0.0775567	-0.0504061	-0.0408042	-0.113729	-0.0510948									0.00707659	-0.0212386	-0.015084	-0.0132207	-0.0264193	-0.0122165									0.0275704
							0.202132	0.187057	0.0924475	0.014824	0.216751	0.0518649									-0.0760668	-0.0775922	-0.0503291	-0.0407138	-0.113764	-0.0510032									0.00712661	-0.0211979	-0.0150373	-0.013196	-0.0263804	-0.0121733									0.027619
							0.202685	0.187634	0.0927921	0.0147974	0.217327	0.0518621									-0.0760483	-0.0776278	-0.0502518	-0.0406231	-0.113798	-0.0509113									0.00717679	-0.0211571	-0.0149905	-0.0131712	-0.0263414	-0.0121299									0.0276678
							0.203239	0.188212	0.0931374	0.0147707	0.217903	0.0518593									-0.0760296	-0.0776633	-0.0501742	-0.0405322	-0.113833	-0.0508192									0.00722714	-0.0211161	-0.0149435	-0.0131463	-0.0263022	-0.0120864									0.0277167
							0.203794	0.188791	0.0934834	0.014744	0.218481	0.0518564									-0.0760107	-0.0776988	-0.0500963	-0.0404411	-0.113867	-0.0507268									0.00727765	-0.021075	-0.0148963	-0.0131212	-0.0262629	-0.0120427									0.0277657
							0.20435	0.189371	0.0938301	0.0147172	0.219059	0.0518534									-0.0759916	-0.0777343	-0.0500181	-0.0403498	-0.113902	-0.0506342									0.00732833	-0.0210337	-0.014849	-0.013096	-0.0262234	-0.0119989									0.0278148
							0.204906	0.189951	0.0941775	0.0146904	0.219638	0.0518503									-0.0759722	-0.0777698	-0.0499397	-0.0402583	-0.113936	-0.0505412									0.00737917	-0.0209922	-0.0148014	-0.0130706	-0.0261838	-0.0119549									0.0278641
							0.205464	0.190533	0.0945256	0.0146635	0.220218	0.0518471									-0.0759526	-0.0778053	-0.049861	-0.0401665	-0.11397	-0.0504481									0.00743017	-0.0209507	-0.0147538	-0.0130451	-0.026144	-0.0119108									0.0279135
							0.206022	0.191115	0.0948744	0.0146365	0.220799	0.0518439									-0.0759328	-0.0778408	-0.049782	-0.0400746	-0.114005	-0.0503546									0.00748134	-0.0209089	-0.0147059	-0.0130195	-0.026104	-0.0118665									0.0279631
							0.206582	0.191698	0.0952239	0.0146095	0.221381	0.0518406									-0.0759127	-0.0778762	-0.0497028	-0.0399824	-0.114039	-0.0502609									0.00753267	-0.020867	-0.0146579	-0.0129937	-0.0260639	-0.0118221									0.0280128
							0.207142	0.192282	0.0955741	0.0145825	0.221964	0.0518372									-0.0758925	-0.0779117	-0.0496232	-0.03989	-0.114073	-0.0501669									0.00758417	-0.020825	-0.0146097	-0.0129678	-0.0260237	-0.0117776									0.0280626
							0.207703	0.192867	0.095925	0.0145553	0.222547	0.0518337									-0.075872	-0.0779471	-0.0495434	-0.0397974	-0.114107	-0.0500727									0.00763583	-0.0207828	-0.0145613	-0.0129418	-0.0259832	-0.0117329									0.0281125
							0.208265	0.193452	0.0962767	0.0145282	0.223131	0.0518301									-0.0758513	-0.0779825	-0.0494633	-0.0397046	-0.114142	-0.0499782									0.00768766	-0.0207404	-0.0145128	-0.0129156	-0.0259427	-0.0116881									0.0281626
							0.208827	0.194039	0.096629	0.0145009	0.223716	0.0518264									-0.0758303	-0.0780179	-0.049383	-0.0396116	-0.114176	-0.0498835									0.00773966	-0.0206979	-0.0144641	-0.0128892	-0.0259019	-0.0116431									0.0282128
							0.209391	0.194626	0.096982	0.0144736	0.224302	0.0518227									-0.0758092	-0.0780533	-0.0493023	-0.0395183	-0.11421	-0.0497884									0.00779182	-0.0206553	-0.0144153	-0.0128627	-0.025861	-0.011598									0.0282631
							0.209955	0.195215	0.0973358	0.0144463	0.224888	0.0518188									-0.0757878	-0.0780886	-0.0492214	-0.0394249	-0.114244	-0.0496932									0.00784415	-0.0206124	-0.0143662	-0.0128361	-0.02582	-0.0115527									0.0283136
							0.210521	0.195804	0.0976902	0.0144189	0.225476	0.0518149									-0.0757662	-0.078124	-0.0491402	-0.0393312	-0.114278	-0.0495976									0.00789665	-0.0205695	-0.014317	-0.0128094	-0.0257788	-0.0115073									0.0283642
							0.211087	0.196393	0.0980454	0.0143915	0.226064	0.0518109									-0.0757443	-0.0781593	-0.0490587	-0.0392373	-0.114312	-0.0495018									0.00794932	-0.0205264	-0.0142677	-0.0127825	-0.0257374	-0.0114617									0.0284149
							0.211654	0.196984	0.0984013	0.0143639	0.226653	0.0518068									-0.0757222	-0.0781946	-0.048977	-0.0391432	-0.114346	-0.0494057									0.00800215	-0.0204831	-0.0142181	-0.0127554	-0.0256959	-0.011416									0.0284658
							0.212222	0.197576	0.0987578	0.0143364	0.227243	0.0518027									-0.0756999	-0.0782299	-0.048895	-0.0390489	-0.11438	-0.0493094									0.00805515	-0.0204396	-0.0141684	-0.0127282	-0.0256542	-0.0113701									0.0285168
							0.21279	0.198168	0.0991151	0.0143088	0.227834	0.0517984									-0.0756774	-0.0782652	-0.0488126	-0.0389544	-0.114413	-0.0492128									0.00810833	-0.0203961	-0.0141185	-0.0127009	-0.0256124	-0.0113241									0.0285679
							0.21336	0.198761	0.0994731	0.0142811	0.228426	0.0517941									-0.0756547	-0.0783005	-0.0487301	-0.0388597	-0.114447	-0.049116									0.00816167	-0.0203523	-0.0140685	-0.0126734	-0.0255704	-0.011278									0.0286192
							0.21393	0.199356	0.0998318	0.0142534	0.229018	0.0517897									-0.0756317	-0.0783358	-0.0486472	-0.0387647	-0.114481	-0.0490188									0.00821518	-0.0203084	-0.0140183	-0.0126458	-0.0255282	-0.0112317									0.0286706
							0.214501	0.19995	0.100191	0.0142256	0.229611	0.0517852									-0.0756085	-0.078371	-0.0485641	-0.0386695	-0.114515	-0.0489214									0.00826886	-0.0202644	-0.0139679	-0.012618	-0.0254859	-0.0111852									0.0287221
							0.215074	0.200546	0.100551	0.0141978	0.230205	0.0517806									-0.075585	-0.0784062	-0.0484807	-0.0385742	-0.114549	-0.0488238									0.00832271	-0.0202202	-0.0139173	-0.0125901	-0.0254434	-0.0111386									0.0287738
							0.215647	0.201143	0.100912	0.0141699	0.2308	0.0517759									-0.0755614	-0.0784414	-0.048397	-0.0384786	-0.114582	-0.0487259									0.00837673	-0.0201758	-0.0138666	-0.0125621	-0.0254008	-0.0110919									0.0288256
							0.21622	0.20174	0.101274	0.014142	0.231396	0.0517712									-0.0755375	-0.0784766	-0.048313	-0.0383828	-0.114616	-0.0486277									0.00843092	-0.0201313	-0.0138157	-0.0125339	-0.025358	-0.011045									0.0288776
							0.216795	0.202339	0.101636	0.014114	0.231992	0.0517663									-0.0755134	-0.0785118	-0.0482288	-0.0382868	-0.114649	-0.0485293									0.00848529	-0.0200866	-0.0137646	-0.0125056	-0.025315	-0.010998									0.0289297
							0.21737	0.202938	0.101999	0.014086	0.23259	0.0517614									-0.075489	-0.078547	-0.0481443	-0.0381905	-0.114683	-0.0484306									0.00853982	-0.0200418	-0.0137133	-0.0124771	-0.0252719	-0.0109508									0.0289819
							0.217947	0.203538	0.102363	0.0140579	0.233188	0.0517564									-0.0754644	-0.0785821	-0.0480595	-0.0380941	-0.114717	-0.0483316									0.00859453	-0.0199968	-0.0136619	-0.0124485	-0.0252286	-0.0109034									0.0290342
							0.218524	0.204139	0.102727	0.0140298	0.233787	0.0517514									-0.0754396	-0.0786172	-0.0479744	-0.0379974	-0.11475	-0.0482324									0.00864941	-0.0199517	-0.0136103	-0.0124197	-0.0251852	-0.0108559									0.0290867
							0.219102	0.20474	0.103092	0.0140016	0.234386	0.0517462									-0.0754146	-0.0786523	-0.047889	-0.0379005	-0.114784	-0.0481329									0.00870446	-0.0199064	-0.0135585	-0.0123908	-0.0251416	-0.0108083									0.0291394
							0.219681	0.205343	0.103458	0.0139733	0.234987	0.051741									-0.0753893	-0.0786874	-0.0478034	-0.0378035	-0.114817	-0.0480331									0.00875968	-0.019861	-0.0135065	-0.0123617	-0.0250978	-0.0107605									0.0291921
							0.220261	0.205946	0.103824	0.0139451	0.235588	0.0517357									-0.0753638	-0.0787225	-0.0477175	-0.0377062	-0.11485	-0.0479331									0.00881508	-0.0198153	-0.0134544	-0.0123325	-0.0250539	-0.0107126									0.0292451
							0.220841	0.206551	0.104192	0.0139167	0.236191	0.0517302									-0.0753381	-0.0787575	-0.0476313	-0.0376087	-0.114884	-0.0478328									0.00887065	-0.0197696	-0.0134021	-0.0123032	-0.0250098	-0.0106645									0.0292981
							0.221423	0.207156	0.10456	0.0138883	0.236794	0.0517248									-0.0753121	-0.0787926	-0.0475449	-0.0375109	-0.114917	-0.0477323									0.0089264	-0.0197237	-0.0133496	-0.0122737	-0.0249656	-0.0106163									0.0293513
							0.222005	0.207761	0.104928	0.0138599	0.237397	0.0517192									-0.0752859	-0.0788276	-0.0474581	-0.037413	-0.11495	-0.0476315									0.00898232	-0.0196776	-0.013297	-0.012244	-0.0249212	-0.0105679									0.0294046
							0.222588	0.208368	0.105298	0.0138314	0.238002	0.0517135									-0.0752595	-0.0788626	-0.0473711	-0.0373149	-0.114984	-0.0475304									0.00903841	-0.0196313	-0.0132441	-0.0122143	-0.0248766	-0.0105193									0.0294581
							0.223172	0.208976	0.105668	0.0138029	0.238608	0.0517078									-0.0752328	-0.0788976	-0.0472839	-0.0372165	-0.115017	-0.047429									0.00909468	-0.019585	-0.0131911	-0.0121843	-0.0248319	-0.0104706									0.0295117
							0.223757	0.209584	0.106039	0.0137743	0.239214	0.051702									-0.0752059	-0.0789326	-0.0471963	-0.0371179	-0.11505	-0.0473274									0.00915113	-0.0195384	-0.013138	-0.0121542	-0.024787	-0.0104218									0.0295654
							0.224343	0.210193	0.10641	0.0137457	0.239821	0.0516961									-0.0751788	-0.0789675	-0.0471085	-0.0370192	-0.115083	-0.0472256									0.00920775	-0.0194917	-0.0130846	-0.012124	-0.024742	-0.0103728									0.0296193
							0.224929	0.210803	0.106783	0.013717	0.240429	0.0516901									-0.0751514	-0.0790025	-0.0470203	-0.0369202	-0.115116	-0.0471234									0.00926455	-0.0194448	-0.0130311	-0.0120936	-0.0246967	-0.0103237									0.0296734
							0.225517	0.211414	0.107156	0.0136883	0.241038	0.0516841									-0.0751238	-0.0790374	-0.046932	-0.036821	-0.115149	-0.047021									0.00932152	-0.0193978	-0.0129773	-0.0120631	-0.0246514	-0.0102744									0.0297275
							0.226105	0.212026	0.107529	0.0136595	0.241647	0.0516779									-0.075096	-0.0790723	-0.0468433	-0.0367215	-0.115182	-0.0469184									0.00937867	-0.0193506	-0.0129235	-0.0120325	-0.0246058	-0.0102249									0.0297818
							0.226694	0.212639	0.107904	0.0136307	0.242258	0.0516717									-0.0750679	-0.0791072	-0.0467543	-0.0366219	-0.115215	-0.0468155									0.009436	-0.0193033	-0.0128694	-0.0120016	-0.0245601	-0.0101753									0.0298363
							0.227284	0.213252	0.108279	0.0136018	0.242869	0.0516654									-0.0750396	-0.079142	-0.0466651	-0.0365221	-0.115248	-0.0467123									0.0094935	-0.0192558	-0.0128151	-0.0119707	-0.0245143	-0.0101256									0.0298909
							0.227875	0.213866	0.108655	0.0135729	0.243481	0.051659									-0.0750111	-0.0791769	-0.0465756	-0.036422	-0.115281	-0.0466088									0.00955118	-0.0192081	-0.0127607	-0.0119395	-0.0244682	-0.0100757									0.0299456
							0.228466	0.214482	0.109031	0.0135439	0.244093	0.0516525									-0.0749823	-0.0792117	-0.0464859	-0.0363217	-0.115314	-0.0465051									0.00960904	-0.0191603	-0.0127061	-0.0119083	-0.0244221	-0.0100256									0.0300005
							0.229059	0.215098	0.109409	0.0135149	0.244707	0.051646									-0.0749533	-0.0792465	-0.0463958	-0.0362213	-0.115347	-0.0464011									0.00966708	-0.0191123	-0.0126513	-0.0118769	-0.0243757	-0.0099754									0.0300555
							0.229652	0.215714	0.109787	0.0134859	0.245321	0.0516393									-0.0749241	-0.0792813	-0.0463055	-0.0361206	-0.11538	-0.0462969									0.0097253	-0.0190642	-0.0125964	-0.0118453	-0.0243292	-0.00992504									0.0301107
							0.230246	0.216332	0.110165	0.0134568	0.245937	0.0516326									-0.0748946	-0.0793161	-0.0462149	-0.0360197	-0.115413	-0.0461923									0.00978369	-0.0190159	-0.0125412	-0.0118136	-0.0242825	-0.00987452									0.030166
							0.230841	0.21695	0.110545	0.0134276	0.246553	0.0516258									-0.0748649	-0.0793508	-0.046124	-0.0359186	-0.115446	-0.0460876									0.00984227	-0.0189674	-0.0124859	-0.0117817	-0.0242356	-0.00982384									0.0302214
							0.231437	0.21757	0.110925	0.0133985	0.24717	0.0516189									-0.0748349	-0.0793856	-0.0460328	-0.0358173	-0.115478	-0.0459825									0.00990103	-0.0189188	-0.0124304	-0.0117497	-0.0241886	-0.00977302									0.030277
							0.232034	0.21819	0.111306	0.0133692	0.247787	0.051612									-0.0748047	-0.0794203	-0.0459414	-0.0357157	-0.115511	-0.0458772									0.00995996	-0.01887	-0.0123747	-0.0117176	-0.0241415	-0.00972204									0.0303328
							0.232631	0.218811	0.111688	0.0133399	0.248406	0.0516049									-0.0747743	-0.079455	-0.0458497	-0.035614	-0.115544	-0.0457716									0.0100191	-0.0188211	-0.0123189	-0.0116853	-0.0240941	-0.0096709									0.0303886
							0.23323	0.219432	0.11207	0.0133106	0.249025	0.0515978									-0.0747437	-0.0794897	-0.0457577	-0.035512	-0.115576	-0.0456658									0.0100784	-0.018772	-0.0122628	-0.0116528	-0.0240466	-0.00961961									0.0304447
							0.233829	0.220055	0.112453	0.0132813	0.249645	0.0515906									-0.0747128	-0.0795243	-0.0456655	-0.0354099	-0.115609	-0.0455597									0.0101379	-0.0187227	-0.0122066	-0.0116202	-0.0239989	-0.00956817									0.0305008
							0.234429	0.220679	0.112837	0.0132518	0.250266	0.0515833									-0.0746816	-0.079559	-0.0455729	-0.0353075	-0.115642	-0.0454533									0.0101975	-0.0186733	-0.0121502	-0.0115874	-0.0239511	-0.00951657									0.0305572
							0.23503	0.221303	0.113221	0.0132224	0.250888	0.051576									-0.0746503	-0.0795936	-0.0454801	-0.0352049	-0.115674	-0.0453467									0.0102574	-0.0186237	-0.0120936	-0.0115545	-0.0239031	-0.00946481									0.0306136
							0.235631	0.221928	0.113607	0.0131929	0.25151	0.0515685									-0.0746187	-0.0796282	-0.045387	-0.0351021	-0.115707	-0.0452398									0.0103174	-0.018574	-0.0120368	-0.0115214	-0.0238549	-0.0094129									0.0306702
							0.236234	0.222554	0.113993	0.0131634	0.252133	0.051561									-0.0745868	-0.0796628	-0.0452937	-0.0349991	-0.115739	-0.0451326									0.0103776	-0.0185241	-0.0119799	-0.0114882	-0.0238066	-0.00936083									0.030727
							0.236837	0.223181	0.114379	0.0131338	0.252758	0.0515534									-0.0745547	-0.0796973	-0.0452	-0.0348959	-0.115772	-0.0450252									0.010438	-0.018474	-0.0119227	-0.0114548	-0.0237581	-0.00930861									0.0307839
							0.237442	0.223808	0.114767	0.0131041	0.253382	0.0515457									-0.0745224	-0.0797319	-0.0451061	-0.0347924	-0.115804	-0.0449175									0.0104985	-0.0184238	-0.0118654	-0.0114213	-0.0237094	-0.00925623									0.0308409
							0.238047	0.224437	0.115155	0.0130745	0.254008	0.0515379									-0.0744898	-0.0797664	-0.0450119	-0.0346888	-0.115837	-0.0448095									0.0105593	-0.0183734	-0.0118079	-0.0113876	-0.0236606	-0.0092037									0.0308981
							0.238653	0.225066	0.115544	0.0130448	0.254635	0.0515301									-0.074457	-0.0798009	-0.0449174	-0.034585	-0.115869	-0.0447013									0.0106202	-0.0183228	-0.0117502	-0.0113538	-0.0236116	-0.009151									0.0309555
							0.239259	0.225696	0.115933	0.013015	0.255262	0.0515221									-0.074424	-0.0798354	-0.0448227	-0.0344809	-0.115901	-0.0445928									0.0106814	-0.0182721	-0.0116923	-0.0113198	-0.0235624	-0.00909815									0.031013
							0.239867	0.226327	0.116324	0.0129852	0.25589	0.0515141									-0.0743907	-0.0798698	-0.0447277	-0.0343766	-0.115934	-0.0444841									0.0107427	-0.0182212	-0.0116343	-0.0112857	-0.0235131	-0.00904515									0.0310706
							0.240475	0.226959	0.116715	0.0129554	0.256519	0.051506									-0.0743572	-0.0799043	-0.0446324	-0.0342721	-0.115966	-0.044375									0.0108042	-0.0181702	-0.011576	-0.0112514	-0.0234636	-0.00899198									0.0311284
							0.241085	0.227591	0.117107	0.0129255	0.257149	0.0514979									-0.0743234	-0.0799387	-0.0445368	-0.0341675	-0.115998	-0.0442657									0.0108658	-0.018119	-0.0115176	-0.011217	-0.0234139	-0.00893866									0.0311863
							0.241695	0.228225	0.117499	0.0128956	0.257779	0.0514896									-0.0742894	-0.0799731	-0.044441	-0.0340626	-0.11603	-0.0441562									0.0109277	-0.0180676	-0.011459	-0.0111824	-0.0233641	-0.00888518									0.0312444
							0.242306	0.228859	0.117892	0.0128656	0.258411	0.0514813									-0.0742551	-0.0800075	-0.0443448	-0.0339575	-0.116062	-0.0440464									0.0109898	-0.0180161	-0.0114002	-0.0111476	-0.0233141	-0.00883154									0.0313027
							0.242917	0.229494	0.118287	0.0128356	0.259043	0.0514729									-0.0742207	-0.0800418	-0.0442484	-0.0338521	-0.116095	-0.0439363									0.011052	-0.0179644	-0.0113412	-0.0111127	-0.0232639	-0.00877775									0.0313611
							0.24353	0.23013	0.118681	0.0128056	0.259676	0.0514644									-0.0741859	-0.0800761	-0.0441517	-0.0337466	-0.116127	-0.0438259									0.0111144	-0.0179125	-0.0112821	-0.0110777	-0.0232136	-0.00872379									0.0314196
							0.244143	0.230767	0.119077	0.0127755	0.26031	0.0514558									-0.0741509	-0.0801105	-0.0440548	-0.0336409	-0.116159	-0.0437153									0.011177	-0.0178605	-0.0112227	-0.0110425	-0.0231631	-0.00866968									0.0314783
							0.244758	0.231404	0.119473	0.0127454	0.260944	0.0514471									-0.0741157	-0.0801448	-0.0439576	-0.0335349	-0.116191	-0.0436044									0.0112398	-0.0178083	-0.0111632	-0.0110071	-0.0231124	-0.00861541									0.0315371
							0.245373	0.232043	0.11987	0.0127152	0.26158	0.0514384									-0.0740803	-0.080179	-0.0438601	-0.0334288	-0.116223	-0.0434933									0.0113028	-0.017756	-0.0111035	-0.0109716	-0.0230615	-0.00856098									0.0315961
							0.245989	0.232682	0.120268	0.012685	0.262216	0.0514296									-0.0740446	-0.0802133	-0.0437623	-0.0333224	-0.116255	-0.0433818									0.011366	-0.0177034	-0.0110435	-0.0109359	-0.0230105	-0.00850639									0.0316552
							0.246605	0.233322	0.120666	0.0126548	0.262853	0.0514207									-0.0740086	-0.0802475	-0.0436642	-0.0332158	-0.116287	-0.0432702									0.0114293	-0.0176508	-0.0109834	-0.0109001	-0.0229593	-0.00845164									0.0317145
							0.247223	0.233963	0.121065	0.0126245	0.26349	0.0514117									-0.0739724	-0.0802817	-0.0435659	-0.033109	-0.116319	-0.0431582									0.0114929	-0.0175979	-0.0109232	-0.0108641	-0.022908	-0.00839673									0.031774
							0.247841	0.234605	0.121465	0.0125942	0.264129	0.0514026									-0.073936	-0.0803159	-0.0434673	-0.033002	-0.116351	-0.043046									0.0115566	-0.0175449	-0.0108627	-0.0108279	-0.0228565	-0.00834166									0.0318336
							0.248461	0.235247	0.121866	0.0125639	0.264768	0.0513935									-0.0738993	-0.0803501	-0.0433684	-0.0328948	-0.116382	-0.0429335									0.0116205	-0.0174917	-0.010802	-0.0107916	-0.0228048	-0.00828643									0.0318933
							0.249081	0.235891	0.122267	0.0125335	0.265408	0.0513843									-0.0738624	-0.0803842	-0.0432692	-0.0327874	-0.116414	-0.0428207									0.0116847	-0.0174384	-0.0107412	-0.0107552	-0.0227529	-0.00823104									0.0319532
							0.249702	0.236535	0.122669	0.0125031	0.266049	0.051375									-0.0738252	-0.0804183	-0.0431698	-0.0326798	-0.116446	-0.0427077									0.011749	-0.0173849	-0.0106801	-0.0107185	-0.0227009	-0.00817549									0.0320132
							0.250323	0.23718	0.123072	0.0124726	0.266691	0.0513656									-0.0737878	-0.0804524	-0.0430701	-0.032572	-0.116478	-0.0425944									0.0118135	-0.0173312	-0.0106189	-0.0106818	-0.0226487	-0.00811978									0.0320734
							0.250946	0.237826	0.123475	0.0124421	0.267334	0.0513562									-0.0737501	-0.0804865	-0.0429701	-0.0324639	-0.11651	-0.0424809									0.0118782	-0.0172774	-0.0105575	-0.0106448	-0.0225963	-0.0080639									0.0321338
							0.251569	0.238472	0.12388	0.0124116	0.267977	0.0513466									-0.0737122	-0.0805206	-0.0428698	-0.0323557	-0.116541	-0.0423671									0.011943	-0.0172234	-0.0104959	-0.0106078	-0.0225437	-0.00800787									0.0321943
							0.252194	0.23912	0.124285	0.012381	0.268621	0.051337									-0.0736741	-0.0805546	-0.0427693	-0.0322472	-0.116573	-0.042253									0.0120081	-0.0171692	-0.0104341	-0.0105705	-0.022491	-0.00795167									0.032255
							0.252819	0.239768	0.12469	0.0123504	0.269266	0.0513273									-0.0736357	-0.0805886	-0.0426685	-0.0321386	-0.116605	-0.0421386									0.0120734	-0.0171149	-0.0103721	-0.0105331	-0.0224381	-0.00789531									0.0323158
							0.253445	0.240417	0.125097	0.0123198	0.269912	0.0513175									-0.073597	-0.0806226	-0.0425674	-0.0320297	-0.116636	-0.042024									0.0121388	-0.0170604	-0.0103099	-0.0104955	-0.0223851	-0.00783879									0.0323768
							0.254071	0.241067	0.125504	0.0122891	0.270558	0.0513077									-0.0735581	-0.0806566	-0.042466	-0.0319206	-0.116668	-0.0419091									0.0122045	-0.0170057	-0.0102475	-0.0104578	-0.0223318	-0.00778211									0.0324379
							0.254699	0.241718	0.125912	0.0122584	0.271206	0.0512977									-0.073519	-0.0806905	-0.0423643	-0.0318113	-0.116699	-0.041794									0.0122703	-0.0169509	-0.010185	-0.0104199	-0.0222784	-0.00772527									0.0324992
							0.255327	0.24237	0.126321	0.0122276	0.271854	0.0512877									-0.0734796	-0.0807244	-0.0422624	-0.0317019	-0.116731	-0.0416785									0.0123363	-0.0168959	-0.0101222	-0.0103819	-0.0222249	-0.00766826									0.0325606
							0.255956	0.243022	0.12673	0.0121968	0.272503	0.0512776									-0.07344	-0.0807583	-0.0421602	-0.0315922	-0.116762	-0.0415628									0.0124026	-0.0168407	-0.0100593	-0.0103437	-0.0221711	-0.00761109									0.0326222
							0.256586	0.243675	0.127141	0.012166	0.273152	0.0512675									-0.0734001	-0.0807922	-0.0420578	-0.0314822	-0.116794	-0.0414469									0.012469	-0.0167854	-0.00999612	-0.0103054	-0.0221172	-0.00755376									0.032684
							0.257217	0.244329	0.127552	0.0121352	0.273803	0.0512572									-0.07336	-0.0808261	-0.041955	-0.0313721	-0.116825	-0.0413307									0.0125356	-0.0167299	-0.00993279	-0.0102668	-0.0220631	-0.00749626									0.0327459
							0.257849	0.244984	0.127963	0.0121043	0.274454	0.0512469									-0.0733196	-0.0808599	-0.041852	-0.0312618	-0.116857	-0.0412142									0.0126024	-0.0166742	-0.00986926	-0.0102282	-0.0220089	-0.0074386									0.0328079
							0.258482	0.24564	0.128376	0.0120733	0.275106	0.0512365									-0.073279	-0.0808937	-0.0417487	-0.0311513	-0.116888	-0.0410974									0.0126694	-0.0166184	-0.00980555	-0.0101893	-0.0219544	-0.00738078									0.0328702
							0.259115	0.246296	0.128789	0.0120424	0.275759	0.051226									-0.0732381	-0.0809275	-0.0416451	-0.0310405	-0.116919	-0.0409804									0.0127366	-0.0165624	-0.00974164	-0.0101503	-0.0218998	-0.00732279									0.0329325
							0.259749	0.246954	0.129203	0.0120114	0.276413	0.0512154									-0.0731969	-0.0809612	-0.0415413	-0.0309296	-0.116951	-0.0408631									0.012804	-0.0165062	-0.00967753	-0.0101112	-0.021845	-0.00726464									0.0329951
							0.260384	0.247612	0.129617	0.0119804	0.277067	0.0512047									-0.0731556	-0.080995	-0.0414371	-0.0308184	-0.116982	-0.0407455									0.0128716	-0.0164499	-0.00961324	-0.0100719	-0.0217901	-0.00720632									0.0330578
							0.26102	0.248271	0.130033	0.0119493	0.277723	0.051194									-0.0731139	-0.0810287	-0.0413327	-0.030707	-0.117013	-0.0406277									0.0129394	-0.0163933	-0.00954875	-0.0100324	-0.0217349	-0.00714784									0.0331206
							0.261657	0.248931	0.130449	0.0119182	0.278379	0.0511832									-0.0730721	-0.0810624	-0.0412281	-0.0305955	-0.117045	-0.0405096									0.0130073	-0.0163367	-0.00948406	-0.00999274	-0.0216796	-0.0070892									0.0331836
							0.262294	0.249591	0.130866	0.0118871	0.279036	0.0511723									-0.0730299	-0.081096	-0.0411231	-0.0304837	-0.117076	-0.0403912									0.0130755	-0.0162798	-0.00941918	-0.00995293	-0.0216242	-0.00703039									0.0332468
							0.262932	0.250253	0.131283	0.011856	0.279693	0.0511614									-0.0729876	-0.0811297	-0.0410179	-0.0303717	-0.117107	-0.0402726									0.0131439	-0.0162228	-0.00935411	-0.00991297	-0.0215685	-0.00697141									0.0333101
							0.263571	0.250915	0.131702	0.0118248	0.280352	0.0511503									-0.0729449	-0.0811633	-0.0409124	-0.0302595	-0.117138	-0.0401537									0.0132125	-0.0161656	-0.00928884	-0.00987285	-0.0215127	-0.00691227									0.0333736
							0.264211	0.251578	0.132121	0.0117936	0.281011	0.0511392									-0.0729021	-0.0811969	-0.0408066	-0.0301471	-0.117169	-0.0400345									0.0132812	-0.0161083	-0.00922337	-0.00983256	-0.0214567	-0.00685296									0.0334373
							0.264852	0.252242	0.132541	0.0117623	0.281671	0.051128									-0.0728589	-0.0812305	-0.0407005	-0.0300345	-0.1172	-0.0399151									0.0133502	-0.0160507	-0.00915771	-0.00979211	-0.0214005	-0.00679349									0.0335011
							0.265494	0.252907	0.132962	0.0117311	0.282332	0.0511167									-0.0728155	-0.081264	-0.0405942	-0.0299217	-0.117231	-0.0397954									0.0134194	-0.015993	-0.00909185	-0.0097515	-0.0213442	-0.00673385									0.033565
							0.266136	0.253572	0.133383	0.0116998	0.282993	0.0511053									-0.0727719	-0.0812975	-0.0404876	-0.0298087	-0.117263	-0.0396754									0.0134887	-0.0159352	-0.0090258	-0.00971072	-0.0212876	-0.00667404									0.0336292
							0.266779	0.254239	0.133805	0.0116684	0.283655	0.0510939									-0.072728	-0.081331	-0.0403807	-0.0296954	-0.117294	-0.0395551									0.0135583	-0.0158771	-0.00895955	-0.00966979	-0.0212309	-0.00661407									0.0336934
							0.267423	0.254906	0.134228	0.011637	0.284319	0.0510824									-0.0726839	-0.0813645	-0.0402736	-0.029582	-0.117325	-0.0394346									0.0136281	-0.0158189	-0.0088931	-0.00962868	-0.0211741	-0.00655393									0.0337579
							0.268068	0.255574	0.134651	0.0116056	0.284983	0.0510708									-0.0726395	-0.0813979	-0.0401661	-0.0294684	-0.117355	-0.0393138									0.013698	-0.0157605	-0.00882645	-0.00958742	-0.021117	-0.00649363									0.0338225
							0.268714	0.256243	0.135076	0.0115742	0.285647	0.0510591									-0.0725948	-0.0814313	-0.0400584	-0.0293545	-0.117386	-0.0391928									0.0137682	-0.015702	-0.00875961	-0.00954599	-0.0210598	-0.00643315									0.0338873
							0.26936	0.256912	0.135501	0.0115428	0.286313	0.0510474									-0.0725499	-0.0814647	-0.0399504	-0.0292405	-0.117417	-0.0390715									0.0138386	-0.0156433	-0.00869257	-0.0095044	-0.0210024	-0.00637251									0.0339522
							0.270008	0.257583	0.135927	0.0115113	0.286979	0.0510355									-0.0725048	-0.0814981	-0.0398422	-0.0291262	-0.117448	-0.0389499									0.0139091	-0.0155844	-0.00862533	-0.00946264	-0.0209448	-0.0063117									0.0340173
							0.270656	0.258254	0.136353	0.0114798	0.287646	0.0510236									-0.0724594	-0.0815314	-0.0397336	-0.0290117	-0.117479	-0.038828									0.0139799	-0.0155253	-0.0085579	-0.00942072	-0.020887	-0.00625073									0.0340826
							0.271305	0.258926	0.136781	0.0114482	0.288314	0.0510116									-0.0724137	-0.0815648	-0.0396248	-0.0288971	-0.11751	-0.0387059									0.0140509	-0.0154661	-0.00849026	-0.00937863	-0.0208291	-0.00618958									0.034148
							0.271955	0.259599	0.137209	0.0114167	0.288983	0.0509996									-0.0723678	-0.0815981	-0.0395157	-0.0287822	-0.117541	-0.0385835									0.014122	-0.0154067	-0.00842242	-0.00933638	-0.020771	-0.00612827									0.0342136
							0.272605	0.260273	0.137638	0.0113851	0.289652	0.0509874									-0.0723216	-0.0816313	-0.0394064	-0.0286671	-0.117571	-0.0384608									0.0141934	-0.0153471	-0.00835439	-0.00929397	-0.0207127	-0.00606679									0.0342793
							0.273257	0.260947	0.138067	0.0113534	0.290322	0.0509752									-0.0722752	-0.0816646	-0.0392967	-0.0285518	-0.117602	-0.0383379									0.014265	-0.0152874	-0.00828616	-0.00925138	-0.0206543	-0.00600514									0.0343452
							0.273909	0.261623	0.138498	0.0113218	0.290993	0.0509629									-0.0722285	-0.0816978	-0.0391868	-0.0284363	-0.117633	-0.0382147									0.0143368	-0.0152274	-0.00821772	-0.00920864	-0.0205956	-0.00594332									0.0344113
							0.274562	0.262299	0.138929	0.0112901	0.291665	0.0509505									-0.0721815	-0.081731	-0.0390766	-0.0283206	-0.117664	-0.0380912									0.0144087	-0.0151673	-0.00814909	-0.00916572	-0.0205368	-0.00588133									0.0344776
							0.275216	0.262976	0.139361	0.0112584	0.292338	0.0509381									-0.0721343	-0.0817641	-0.0389662	-0.0282047	-0.117694	-0.0379675									0.0144809	-0.0151071	-0.00808026	-0.00912264	-0.0204778	-0.00581917									0.034544
							0.27587	0.263653	0.139794	0.0112266	0.293011	0.0509255									-0.0720869	-0.0817973	-0.0388554	-0.0280886	-0.117725	-0.0378435									0.0145533	-0.0150466	-0.00801122	-0.0090794	-0.0204186	-0.00575685									0.0346105
							0.276526	0.264332	0.140227	0.0111949	0.293685	0.0509129									-0.0720392	-0.0818304	-0.0387444	-0.0279723	-0.117755	-0.0377192									0.0146259	-0.014986	-0.00794198	-0.00903599	-0.0203593	-0.00569435									0.0346773
							0.277182	0.265011	0.140661	0.0111631	0.29436	0.0509002									-0.0719912	-0.0818635	-0.0386331	-0.0278557	-0.117786	-0.0375947									0.0146987	-0.0149253	-0.00787255	-0.00899241	-0.0202998	-0.00563168									0.0347442
							0.277839	0.265692	0.141096	0.0111313	0.295036	0.0508875									-0.071943	-0.0818965	-0.0385216	-0.027739	-0.117817	-0.0374698									0.0147717	-0.0148643	-0.00780291	-0.00894866	-0.02024	-0.00556884									0.0348112
							0.278497	0.266373	0.141532	0.0110994	0.295712	0.0508746									-0.0718945	-0.0819296	-0.0384097	-0.0276221	-0.117847	-0.0373448									0.0148449	-0.0148032	-0.00773307	-0.00890475	-0.0201802	-0.00550583									0.0348785
							0.279156	0.267055	0.141968	0.0110676	0.29639	0.0508617									-0.0718457	-0.0819626	-0.0382976	-0.0275049	-0.117878	-0.0372194									0.0149183	-0.0147419	-0.00766302	-0.00886067	-0.0201201	-0.00544265									0.0349459
							0.279816	0.267737	0.142405	0.0110357	0.297068	0.0508487									-0.0717967	-0.0819955	-0.0381852	-0.0273876	-0.117908	-0.0370938									0.014992	-0.0146804	-0.00759278	-0.00881642	-0.0200598	-0.0053793									0.0350134
							0.280476	0.268421	0.142843	0.0110038	0.297746	0.0508356									-0.0717475	-0.0820285	-0.0380726	-0.02727	-0.117939	-0.0369679									0.0150658	-0.0146187	-0.00752233	-0.008772	-0.0199994	-0.00531578									0.0350812
							0.281137	0.269105	0.143282	0.0109718	0.298426	0.0508225									-0.071698	-0.0820614	-0.0379596	-0.0271523	-0.117969	-0.0368417									0.0151398	-0.0145569	-0.00745168	-0.00872742	-0.0199388	-0.00525209									0.0351491
							0.281799	0.26979	0.143721	0.0109399	0.299106	0.0508092									-0.0716482	-0.0820943	-0.0378464	-0.0270343	-0.117999	-0.0367153									0.0152141	-0.0144949	-0.00738082	-0.00868266	-0.019878	-0.00518822									0.0352172
							0.282462	0.270476	0.144161	0.0109079	0.299787	0.0507959									-0.0715982	-0.0821272	-0.0377329	-0.0269162	-0.11803	-0.0365886									0.0152885	-0.0144327	-0.00730977	-0.00863774	-0.0198171	-0.00512419									0.0352854
							0.283126	0.271163	0.144602	0.0108759	0.300469	0.0507825									-0.0715479	-0.08216	-0.0376191	-0.0267978	-0.11806	-0.0364616									0.0153632	-0.0143704	-0.0072385	-0.00859265	-0.0197559	-0.00505998									0.0353538
							0.28379	0.27185	0.145044	0.0108438	0.301152	0.0507691									-0.0714973	-0.0821929	-0.0375051	-0.0266792	-0.11809	-0.0363344									0.015438	-0.0143079	-0.00716704	-0.00854739	-0.0196946	-0.0049956									0.0354224
							0.284455	0.272538	0.145487	0.0108118	0.301836	0.0507555									-0.0714465	-0.0822257	-0.0373908	-0.0265604	-0.118121	-0.0362068									0.0155131	-0.0142452	-0.00709537	-0.00850196	-0.0196331	-0.00493104									0.0354911
							0.285121	0.273228	0.14593	0.0107797	0.30252	0.0507419									-0.0713954	-0.0822584	-0.0372762	-0.0264415	-0.118151	-0.0360791									0.0155884	-0.0141823	-0.00702349	-0.00845636	-0.0195714	-0.00486632									0.03556
							0.285788	0.273917	0.146374	0.0107476	0.303205	0.0507282									-0.0713441	-0.0822911	-0.0371613	-0.0263223	-0.118181	-0.035951									0.0156639	-0.0141192	-0.00695141	-0.00841059	-0.0195096	-0.00480142									0.0356291
							0.286456	0.274608	0.146819	0.0107154	0.303891	0.0507144									-0.0712925	-0.0823239	-0.0370462	-0.0262029	-0.118211	-0.0358227									0.0157396	-0.014056	-0.00687912	-0.00836465	-0.0194475	-0.00473635									0.0356984
							0.287124	0.2753	0.147264	0.0106833	0.304577	0.0507006									-0.0712406	-0.0823565	-0.0369308	-0.0260833	-0.118242	-0.0356941									0.0158155	-0.0139926	-0.00680663	-0.00831854	-0.0193853	-0.0046711									0.0357678
							0.287794	0.275992	0.147711	0.0106511	0.305265	0.0506866									-0.0711885	-0.0823892	-0.0368151	-0.0259635	-0.118272	-0.0355652									0.0158916	-0.0139291	-0.00673393	-0.00827227	-0.0193229	-0.00460568									0.0358374
							0.288464	0.276685	0.148158	0.0106189	0.305953	0.0506726									-0.0711361	-0.0824218	-0.0366991	-0.0258435	-0.118302	-0.0354361									0.0159679	-0.0138653	-0.00666103	-0.00822581	-0.0192603	-0.00454009									0.0359071
							0.289135	0.277379	0.148605	0.0105867	0.306642	0.0506586									-0.0710835	-0.0824544	-0.0365829	-0.0257233	-0.118332	-0.0353067									0.0160444	-0.0138014	-0.00658791	-0.00817919	-0.0191975	-0.00447432									0.0359771
							0.289806	0.278074	0.149054	0.0105545	0.307331	0.0506444									-0.0710305	-0.082487	-0.0364664	-0.0256029	-0.118362	-0.035177									0.0161212	-0.0137373	-0.0065146	-0.0081324	-0.0191346	-0.00440838									0.0360472
							0.290479	0.27877	0.149503	0.0105222	0.308022	0.0506302									-0.0709774	-0.0825195	-0.0363496	-0.0254822	-0.118392	-0.035047									0.0161982	-0.013673	-0.00644107	-0.00808544	-0.0190714	-0.00434226									0.0361175
							0.291152	0.279466	0.149953	0.0104899	0.308713	0.0506158									-0.0709239	-0.082552	-0.0362325	-0.0253614	-0.118422	-0.0349168									0.0162753	-0.0136085	-0.00636734	-0.0080383	-0.0190081	-0.00427597									0.0361879
							0.291826	0.280163	0.150404	0.0104576	0.309405	0.0506014									-0.0708702	-0.0825845	-0.0361152	-0.0252404	-0.118452	-0.0347863									0.0163527	-0.0135439	-0.0062934	-0.00799099	-0.0189446	-0.00420951									0.0362585
							0.292501	0.280861	0.150856	0.0104253	0.310098	0.050587									-0.0708163	-0.082617	-0.0359975	-0.0251192	-0.118482	-0.0346556									0.0164303	-0.0134791	-0.00621925	-0.00794351	-0.0188809	-0.00414287									0.0363293
							0.293177	0.28156	0.151308	0.010393	0.310792	0.0505724									-0.0707621	-0.0826494	-0.0358796	-0.0249977	-0.118512	-0.0345245									0.0165081	-0.0134141	-0.00614489	-0.00789586	-0.0188171	-0.00407605									0.0364003
							0.293854	0.28226	0.151762	0.0103606	0.311486	0.0505578									-0.0707076	-0.0826818	-0.0357615	-0.0248761	-0.118542	-0.0343932									0.0165861	-0.0133489	-0.00607033	-0.00784804	-0.018753	-0.00400906									0.0364714
							0.294531	0.28296	0.152215	0.0103282	0.312181	0.0505431									-0.0706528	-0.0827142	-0.035643	-0.0247543	-0.118572	-0.0342617									0.0166644	-0.0132836	-0.00599555	-0.00780004	-0.0186888	-0.00394189									0.0365427
							0.295209	0.283661	0.15267	0.0102958	0.312877	0.0505283									-0.0705978	-0.0827465	-0.0355243	-0.0246322	-0.118602	-0.0341298									0.0167428	-0.0132181	-0.00592057	-0.00775187	-0.0186244	-0.00387455									0.0366142
							0.295888	0.284363	0.153126	0.0102634	0.313574	0.0505135									-0.0705425	-0.0827788	-0.0354053	-0.02451	-0.118632	-0.0339977									0.0168215	-0.0131524	-0.00584538	-0.00770352	-0.0185598	-0.00380703									0.0366859
							0.296568	0.285066	0.153582	0.010231	0.314271	0.0504986									-0.070487	-0.0828111	-0.0352861	-0.0243875	-0.118662	-0.0338653									0.0169004	-0.0130865	-0.00576998	-0.00765501	-0.018495	-0.00373933									0.0367577
							0.297249	0.28577	0.154039	0.0101985	0.314969	0.0504836									-0.0704311	-0.0828433	-0.0351665	-0.0242649	-0.118691	-0.0337327									0.0169795	-0.0130204	-0.00569436	-0.00760631	-0.01843	-0.00367146									0.0368297
							0.29793	0.286474	0.154497	0.010166	0.315668	0.0504685									-0.0703751	-0.0828756	-0.0350467	-0.024142	-0.118721	-0.0335997									0.0170588	-0.0129542	-0.00561854	-0.00755745	-0.0183649	-0.00360341									0.0369019
							0.298612	0.287179	0.154955	0.0101335	0.316368	0.0504533									-0.0703187	-0.0829077	-0.0349266	-0.024019	-0.118751	-0.0334665									0.0171383	-0.0128878	-0.00554251	-0.00750841	-0.0182995	-0.00353518									0.0369743
							0.299295	0.287886	0.155415	0.010101	0.317068	0.0504381									-0.0702621	-0.0829399	-0.0348062	-0.0238957	-0.118781	-0.0333331									0.017218	-0.0128212	-0.00546626	-0.00745919	-0.018234	-0.00346677									0.0370468
							0.299979	0.288592	0.155875	0.0100685	0.31777	0.0504228									-0.0702052	-0.082972	-0.0346856	-0.0237722	-0.118811	-0.0331993									0.017298	-0.0127544	-0.00538981	-0.00740981	-0.0181683	-0.00339819									0.0371195
							0.300664	0.2893	0.156336	0.0100359	0.318472	0.0504074									-0.0701481	-0.0830041	-0.0345647	-0.0236486	-0.11884	-0.0330653									0.0173782	-0.0126875	-0.00531314	-0.00736024	-0.0181024	-0.00332943									0.0371924
							0.301349	0.290008	0.156797	0.0100034	0.319174	0.0503919									-0.0700907	-0.0830362	-0.0344435	-0.0235247	-0.11887	-0.032931									0.0174586	-0.0126204	-0.00523626	-0.0073105	-0.0180364	-0.00326049									0.0372654
							0.302035	0.290718	0.15726	0.00997081	0.319878	0.0503764									-0.070033	-0.0830683	-0.034322	-0.0234006	-0.1189	-0.0327965									0.0175392	-0.012553	-0.00515917	-0.00726059	-0.0179701	-0.00319138									0.0373387
							0.302722	0.291428	0.157723	0.00993821	0.320582	0.0503608									-0.069975	-0.0831003	-0.0342003	-0.0232764	-0.118929	-0.0326617									0.01762	-0.0124856	-0.00508187	-0.0072105	-0.0179037	-0.00312208									0.0374121
							0.30341	0.292139	0.158187	0.0099056	0.321287	0.0503451									-0.0699168	-0.0831323	-0.0340783	-0.0231519	-0.118959	-0.0325266									0.017701	-0.0124179	-0.00500435	-0.00716023	-0.017837	-0.00305261									0.0374857
							0.304099	0.29285	0.158651	0.00987297	0.321993	0.0503293									-0.0698583	-0.0831642	-0.033956	-0.0230272	-0.118988	-0.0323912									0.0177823	-0.01235	-0.00492662	-0.00710979	-0.0177702	-0.00298296									0.0375595
							0.304788	0.293563	0.159117	0.00984033	0.3227	0.0503135									-0.0697996	-0.0831961	-0.0338334	-0.0229023	-0.119018	-0.0322555									0.0178638	-0.012282	-0.00484868	-0.00705917	-0.0177032	-0.00291312									0.0376334
							0.305478	0.294276	0.159583	0.00980767	0.323407	0.0502976									-0.0697405	-0.083228	-0.0337106	-0.0227773	-0.119048	-0.0321196									0.0179455	-0.0122138	-0.00477052	-0.00700838	-0.017636	-0.00284311									0.0377075
							0.306169	0.29499	0.16005	0.009775	0.324116	0.0502816									-0.0696812	-0.0832599	-0.0335875	-0.022652	-0.119077	-0.0319834									0.0180274	-0.0121454	-0.00469215	-0.00695741	-0.0175687	-0.00277292									0.0377818
							0.306861	0.295705	0.160518	0.00974231	0.324825	0.0502655									-0.0696217	-0.0832917	-0.0334641	-0.0225265	-0.119107	-0.031847									0.0181095	-0.0120768	-0.00461357	-0.00690626	-0.0175011	-0.00270255									0.0378563
							0.307554	0.296421	0.160987	0.0097096	0.325534	0.0502494									-0.0695618	-0.0833235	-0.0333404	-0.0224008	-0.119136	-0.0317102									0.0181919	-0.0120081	-0.00453477	-0.00685493	-0.0174333	-0.002632									0.037931
							0.308247	0.297137	0.161456	0.00967689	0.326245	0.0502331									-0.0695017	-0.0833553	-0.0332165	-0.0222749	-0.119165	-0.0315732									0.0182745	-0.0119392	-0.00445576	-0.00680343	-0.0173654	-0.00256127									0.0380058
							0.308941	0.297854	0.161926	0.00964415	0.326956	0.0502169									-0.0694414	-0.083387	-0.0330923	-0.0221488	-0.119195	-0.031436									0.0183573	-0.0118701	-0.00437653	-0.00675175	-0.0172973	-0.00249036									0.0380808
							0.309636	0.298572	0.162397	0.00961141	0.327668	0.0502005									-0.0693807	-0.0834187	-0.0329678	-0.0220225	-0.119224	-0.0312984									0.0184403	-0.0118008	-0.00429709	-0.00669989	-0.017229	-0.00241927									0.038156
							0.310332	0.299291	0.162869	0.00957865	0.328381	0.050184									-0.0693198	-0.0834504	-0.032843	-0.021896	-0.119254	-0.0311606									0.0185235	-0.0117313	-0.00421743	-0.00664785	-0.0171605	-0.002348									0.0382314
							0.311029	0.300011	0.163341	0.00954588	0.329094	0.0501675									-0.0692586	-0.083482	-0.032718	-0.0217693	-0.119283	-0.0310225									0.018607	-0.0116616	-0.00413755	-0.00659564	-0.0170918	-0.00227654									0.038307
							0.311726	0.300731	0.163814	0.00951309	0.329808	0.0501509									-0.0691971	-0.0835137	-0.0325927	-0.0216424	-0.119312	-0.0308841									0.0186907	-0.0115918	-0.00405746	-0.00654324	-0.0170229	-0.00220491									0.0383827
							0.312424	0.301452	0.164288	0.00948029	0.330524	0.0501342									-0.0691354	-0.0835452	-0.0324671	-0.0215153	-0.119342	-0.0307455									0.0187746	-0.0115218	-0.00397716	-0.00649067	-0.0169539	-0.00213309									0.0384586
							0.313123	0.302174	0.164763	0.00944748	0.331239	0.0501175									-0.0690734	-0.0835768	-0.0323412	-0.021388	-0.119371	-0.0306066									0.0188587	-0.0114516	-0.00389663	-0.00643792	-0.0168846	-0.00206109									0.0385347
							0.313823	0.302897	0.165239	0.00941466	0.331956	0.0501007									-0.0690111	-0.0836083	-0.0322151	-0.0212605	-0.1194	-0.0304674									0.0189431	-0.0113812	-0.00381589	-0.00638498	-0.0168152	-0.00198891									0.038611
							0.314524	0.303621	0.165715	0.00938182	0.332673	0.0500838									-0.0689486	-0.0836398	-0.0320887	-0.0211328	-0.11943	-0.0303279									0.0190276	-0.0113106	-0.00373493	-0.00633187	-0.0167456	-0.00191655									0.0386875
							0.315225	0.304345	0.166192	0.00934898	0.333391	0.0500668									-0.0688858	-0.0836712	-0.031962	-0.0210049	-0.119459	-0.0301882									0.0191124	-0.0112398	-0.00365376	-0.00627858	-0.0166757	-0.00184401									0.0387641
							0.315927	0.305071	0.16667	0.00931612	0.33411	0.0500497									-0.0688227	-0.0837027	-0.031835	-0.0208768	-0.119488	-0.0300482									0.0191975	-0.0111689	-0.00357237	-0.00622511	-0.0166057	-0.00177128									0.038841
							0.31663	0.305797	0.167149	0.00928325	0.33483	0.0500326									-0.0687593	-0.083734	-0.0317078	-0.0207485	-0.119517	-0.0299079									0.0192827	-0.0110978	-0.00349075	-0.00617146	-0.0165355	-0.00169837									0.038918
							0.317334	0.306523	0.167629	0.00925037	0.33555	0.0500154									-0.0686957	-0.0837654	-0.0315803	-0.02062	-0.119546	-0.0297674									0.0193682	-0.0110265	-0.00340892	-0.00611763	-0.0164652	-0.00162528									0.0389952
							0.318038	0.307251	0.168109	0.00921748	0.336271	0.0499982									-0.0686317	-0.0837967	-0.0314525	-0.0204913	-0.119575	-0.0296266									0.0194539	-0.010955	-0.00332688	-0.00606362	-0.0163946	-0.001552									0.0390726
							0.318744	0.307979	0.16859	0.00918458	0.336993	0.0499808									-0.0685676	-0.083828	-0.0313245	-0.0203624	-0.119605	-0.0294855									0.0195398	-0.0108833	-0.00324461	-0.00600943	-0.0163238	-0.00147854									0.0391501
							0.31945	0.308708	0.169072	0.00915168	0.337716	0.0499634									-0.0685031	-0.0838593	-0.0311961	-0.0202333	-0.119634	-0.0293441									0.0196259	-0.0108115	-0.00316212	-0.00595506	-0.0162529	-0.0014049									0.0392279
							0.320157	0.309438	0.169554	0.00911876	0.338439	0.0499459									-0.0684384	-0.0838905	-0.0310675	-0.020104	-0.119663	-0.0292025									0.0197123	-0.0107395	-0.00307942	-0.0059005	-0.0161817	-0.00133108									0.0393058
							0.320864	0.310169	0.170038	0.00908583	0.339163	0.0499283									-0.0683734	-0.0839217	-0.0309387	-0.0199745	-0.119692	-0.0290606									0.0197989	-0.0106672	-0.0029965	-0.00584577	-0.0161104	-0.00125707									0.0393839
							0.321573	0.310901	0.170522	0.0090529	0.339888	0.0499107									-0.0683081	-0.0839529	-0.0308095	-0.0198448	-0.119721	-0.0289184									0.0198857	-0.0105948	-0.00291335	-0.00579085	-0.0160389	-0.00118288									0.0394622
							0.322282	0.311633	0.171007	0.00901996	0.340614	0.0498929									-0.0682425	-0.083984	-0.0306801	-0.0197149	-0.11975	-0.0287759									0.0199728	-0.0105222	-0.00282999	-0.00573576	-0.0159672	-0.0011085									0.0395407
							0.322992	0.312366	0.171492	0.00898701	0.34134	0.0498751									-0.0681767	-0.0840151	-0.0305504	-0.0195848	-0.119779	-0.0286332									0.02006	-0.0104495	-0.00274641	-0.00568048	-0.0158953	-0.00103394									0.0396194
							0.323703	0.3131	0.171979	0.00895406	0.342067	0.0498573									-0.0681106	-0.0840461	-0.0304204	-0.0194545	-0.119808	-0.0284902									0.0201475	-0.0103765	-0.0026626	-0.00562502	-0.0158232	-0.000959197									0.0396982
							0.324415	0.313835	0.172466	0.0089211	0.342795	0.0498393									-0.0680442	-0.0840772	-0.0302902	-0.019324	-0.119837	-0.0283469									0.0202353	-0.0103034	-0.00257858	-0.00556938	-0.0157509	-0.000884269									0.0397772
							0.325127	0.31457	0.172954	0.00888814	0.343524	0.0498213									-0.0679776	-0.0841081	-0.0301597	-0.0191933	-0.119866	-0.0282034									0.0203232	-0.0102301	-0.00249434	-0.00551356	-0.0156784	-0.000809157									0.0398565
							0.32584	0.315306	0.173443	0.00885516	0.344253	0.0498032									-0.0679107	-0.0841391	-0.0300289	-0.0190624	-0.119895	-0.0280596									0.0204114	-0.0101566	-0.00240987	-0.00545755	-0.0156058	-0.000733859									0.0399359
							0.326554	0.316043	0.173933	0.00882219	0.344983	0.049785									-0.0678435	-0.08417	-0.0298978	-0.0189313	-0.119923	-0.0279155									0.0204998	-0.0100829	-0.00232519	-0.00540137	-0.0155329	-0.000658378									0.0400155
							0.327269	0.316781	0.174423	0.00878921	0.345714	0.0497668									-0.067776	-0.0842009	-0.0297665	-0.0188	-0.119952	-0.0277711									0.0205884	-0.010009	-0.00224028	-0.005345	-0.0154599	-0.000582711									0.0400952
							0.327984	0.31752	0.174914	0.00875622	0.346446	0.0497485									-0.0677083	-0.0842318	-0.0296349	-0.0186685	-0.119981	-0.0276265									0.0206773	-0.00993493	-0.00215515	-0.00528845	-0.0153866	-0.00050686									0.0401752
							0.328701	0.318259	0.175406	0.00872324	0.347178	0.0497301									-0.0676403	-0.0842626	-0.029503	-0.0185368	-0.12001	-0.0274816									0.0207664	-0.00986069	-0.0020698	-0.00523171	-0.0153132	-0.000430823									0.0402553
							0.329418	0.318999	0.175899	0.00869024	0.347911	0.0497116									-0.067572	-0.0842934	-0.0293708	-0.0184049	-0.120039	-0.0273364									0.0208557	-0.00978626	-0.00198423	-0.00517479	-0.0152396	-0.000354602									0.0403357
							0.330135	0.31974	0.176392	0.00865725	0.348645	0.0496931									-0.0675035	-0.0843241	-0.0292384	-0.0182728	-0.120067	-0.0271909									0.0209452	-0.00971165	-0.00189843	-0.0051177	-0.0151658	-0.000278195									0.0404162
							0.330854	0.320481	0.176887	0.00862425	0.34938	0.0496745									-0.0674346	-0.0843548	-0.0291057	-0.0181405	-0.120096	-0.0270452									0.021035	-0.00963685	-0.00181242	-0.00506041	-0.0150918	-0.000201602									0.0404969
							0.331573	0.321224	0.177382	0.00859126	0.350115	0.0496558									-0.0673655	-0.0843855	-0.0289728	-0.018008	-0.120125	-0.0268992									0.021125	-0.00956186	-0.00172618	-0.00500295	-0.0150176	-0.000124824									0.0405778
							0.332293	0.321967	0.177878	0.00855826	0.350851	0.049637									-0.0672962	-0.0844161	-0.0288395	-0.0178753	-0.120154	-0.026753									0.0212152	-0.00948669	-0.00163972	-0.0049453	-0.0149432	-4.78598e-05									0.0406588
							0.333014	0.322711	0.178374	0.00852525	0.351588	0.0496182									-0.0672265	-0.0844467	-0.028706	-0.0177424	-0.120182	-0.0266064									0.0213057	-0.00941134	-0.00155303	-0.00488747	-0.0148686	2.92902e-05									0.0407401
[truncated: 12,311 more rows]
[truncated: 17 more columns]

## Sheet: fig.4
fig.4a													fig.4b													fig.4c													fig.4d
[truncated: 72 more rows]

## Sheet: fig.5
fig.5a							fig.5b_IFG						fig.5b_pdPFC						fig.5b_IPS						fig.5b_AI						fig.5b_mFG							fig.5c
[truncated: 72 more rows]

[truncated: 12 more sheets: fig.6, fig.7, fig.8, fig.9, fig.10, suppl.fig.2, suppl.fig.4, suppl.fig.7, suppl.fig.8, suppl.fig.9, suppl.fig.10, suppl.fig.14]
